# Supplementary material for: The E3 ligase TRIM26 suppresses ferroptosis through catalyzing K63-linked ubiquitination of GPX4 in glioma
Source: Cell Death Dis. 2023 Oct 23;14(10):695. doi: 10.1038/s41419-023-06222-z (PMC10593845; doi:10.1038/s41419-023-06222-z)
Supplement: Supplementary file 2 — Supplementary Table S1 [file 41419_2023_6222_MOESM2_ESM.xlsx]

## Sheet: ip-proSummary
Protein_ID	Protein_Qscore	Protein_FDR	Protein_Mass	PepIsUnique	Unique_Peptide_Num	Unique_Spectra_Num	Coverage	Peptide_Query	Sameset	Description	Abundance	iBAQ
sp|P35580|MYH10_HUMAN	383.002	NA	228858	0;1;0;1;1;1;0;1;1;1;1;1;1;0;1;1;1;1;0;1;1;0;1;1;1;1;0;0;1;1;1;1;1;1;1;1;1;1;1;1;1;1;1;1;1;0;1;1;1;1;0;1;1;1;1;1;1;1;1;1;0;1;1;1;1;1;0;1;1;1;1;0;0;1;1;1;1;1;1;1;0;1;1;1;1;0;1;1;1;1;1;1;1;1;1;1;1;1;1;1;1;0;1;0;1;0;0;1;1;1;0;1;1;0	92	190	0.6139	10866;10867;10868;7153;9382;9383;9384;5552;5554;18594;18593;24769;24768;8948;9920;9556;7961;9985;3066;18340;28237;5011;5026;5022;5025;28708;28709;28707;2810;14225;14224;14250;14252;8395;8391;8390;8392;16097;16096;8901;8900;7633;16354;16353;16352;10879;15680;15681;9553;9554;24346;10799;10797;10800;6399;18839;36230;2868;2867;12681;13293;12949;15684;4637;26600;26601;26602;21112;23589;22990;22777;229…	-	Myosin-10 OS=Homo sapiens OX=9606 GN=MYH10 PE=1 SV=3	1766052419	1.41284e+07
sp|Q7Z406|MYH14_HUMAN	178.277	NA	227732	1;1;1;1;1;1;1;1;1;0;1;1;1;0;0;1;1;1;1;1;0;1;1;1;1;1;1;1;0;0;1;1;1;1;1;1;1;1;1;1;1;0;0;1;1;1;0;1;0;0;1;1;1;0;1;0	43	51	0.3323	14719;14830;5750;6030;9179;5024;25961;22148;21694;5011;5026;5022;5025;14254;3294;22146;22145;16354;16353;16352;7233;5084;17515;16523;16507;7594;9511;6399;14776;14807;14812;14835;23015;23637;21583;20283;8059;3895;10095;10097;9322;9316;21512;21511;18223;16683;16247;5721;11261;3290;8363;26626;26625;29244;22700;1987;1988;6767;25711;3990;17108;264;10754;19851;19870;19878;19852;19869;1510;6248;4272;134…	-	Myosin-14 OS=Homo sapiens OX=9606 GN=MYH14 PE=1 SV=2	1.07658e+08	861264
sp|P36969|GPX4_HUMAN	101.523	NA	23312.6	1;1;1;1;1;1;1;1;1;1;1;1;1;1;1;1;1;1;1;1;1;1;1;1;1;1;1	27	27	0.5123	6327;3292;24545;24546;24544;16286;16285;17868;17870;25889;25891;25892;25890;8286;8285;8283;17255;17252;22722;22721;22720;19951;19952;1057;5508;10452;10451;23797;23798;557;12532;12155;4575;9660;23998;22780;22792;30660;11711;5614;15647;19567;19582;19565;25474;6133;2901;6035	-	Phospholipid hydroperoxide glutathione peroxidase 4	9.95514e+07	3.35441e+06
sp|Q12899|TRI26_HUMAN	84.2694	NA	62127.1	1;1;1;1;1;1;1;1;1;1;1;1;1;1;1;1;1;1;1;1	20	22	0.4512	6656;30336;30337;30338;48247;48250;13166;45230;17057;43505;26122;26121;25111;25110;23972;20016;19539;28034;42240;29722;28495;40265	-	Tripartite motif-containing protein 26 OS=Homo sapiens OX=9606 GN=TRIM26 PE=1 SV=1	9.52343e+08	3.11245e+06
sp|P36578|RL4_HUMAN	80.2689	NA	47667.4	1;1;1;1;1;1;1;1;1;1;1;1;1;1;1;1;1;1;1;1	20	21	0.4252	12660;43100;43099;45985;45986;6210;7303;11382;26365;16884;24914;24913;19722;24483;56364;56365;56363;13676;10866;52075;52074;40785;17699;14419;25629;25626;44787	-	60S ribosomal protein L4 OS=Homo sapiens OX=9606 GN=RPL4 PE=1 SV=5	9.194e+08	3.06467e+07
sp|P0DMV8|HS71A_HUMAN	90.1734	NA	70009	1;1;1;1;1;1;1;1;0;1;1;1;1;1;1;1;1;1;1;0;0;1	19	23	0.3354	37274;32340;35270;38665;21655;22648;38793;38956;14516;27823;42175;42173;18010;36355;14124;24200;24199;30454;30457;25176;38289;42009;42008;33191;22877;19176	-	Heat shock 70 kDa protein 1A OS=Homo sapiens OX=9606 GN=HSPA1A PE=1 SV=1 >sp|P0DMV9|HS71B_HUMAN Heat shock 70 kDa protein 1B OS=Homo sapiens OX=9606 GN=HSPA1B PE=1 SV=1	1.0936e+08	3.03778e+06
sp|Q9Y5J1|UTP18_HUMAN	79.6797	NA	61964.4	1;1;1;1;1;1;1;1;1;1;1;1;1;1;1;1;1	17	30	0.3705	57257;57256;57355;57364;14624;38201;58879;58964;49028;49027;51707;51706;51705;21080;11521;12849;50550;31920;31921;31919;35195;35745;35196;16938;29025;24578;25190;46235;48712;48713	-	U3 small nucleolar RNA-associated protein 18 homolog OS=Homo sapiens OX=9606 GN=UTP18 PE=1 SV=3	1.48033e+08	5.10459e+06
sp|P78347|GTF2I_HUMAN	68.9884	NA	112346	1;1;1;1;1;1;1;1;1;1;1;1;1;1;1;1;1	17	20	0.2305	9241;23878;40341;50618;22869;52411;52410;59558;31418;28328;43167;43166;16018;15951;18372;32046;32045;37967;57641;7815	-	General transcription factor II-I OS=Homo sapiens OX=9606 GN=GTF2I PE=1 SV=2	2.26697e+08	3.77828e+06
sp|Q8N8A6|DDX51_HUMAN	75.1229	NA	72412.6	1;1;1;1;1;1;1;1;1;1;1;1;1;1;1;1;1	17	20	0.3243	8957;37635;37639;17209;55005;55006;50867;24321;25785;32185;55630;12041;45521;26329;52822;17228;30142;9528;44814;44815	-	ATP-dependent RNA helicase DDX51 OS=Homo sapiens OX=9606 GN=DDX51 PE=1 SV=3	6.0368e+07	1.58863e+06
sp|Q92499|DDX1_HUMAN	78.1948	NA	82379.8	1;1;1;1;1;1;1;1;1;1;1;1;1;1;1;1;1	17	24	0.2973	48858;48856;8828;46237;46238;48799;24627;13199;52665;52664;44025;44026;61867;61868;47777;57513;57522;15437;29050;29049;37182;54892;55929;17961	-	ATP-dependent RNA helicase DDX1 OS=Homo sapiens OX=9606 GN=DDX1 PE=1 SV=2	5.2094e+07	1.13248e+06
sp|Q9H7B2|RPF2_HUMAN	68.0493	NA	35560.2	1;1;1;1;1;1;1;1;1;1;1;1;1;1;1;1;1	17	27	0.4248	5172;39630;43257;43256;43621;10052;12982;20304;20302;40409;40406;23819;5768;32440;32439;47408;47407;15099;26469;26470;14302;42498;42499;20140;20141;15443;15442	-	Ribosome production factor 2 homolog OS=Homo sapiens OX=9606 GN=RPF2 PE=1 SV=2	1.00534e+08	5.58524e+06
sp|Q9UMS4|PRP19_HUMAN	82.4904	NA	55146.3	1;1;1;1;1;1;1;1;1;1;1;1;1;1;1;1;1	17	32	0.621	61648;46836;46835;47201;10654;62603;62604;36265;36264;37279;55329;55327;28824;41636;41635;57061;57056;57059;17140;60978;62267;36831;48041;48042;48043;48044;48045;53852;53853;56351;56356;56350	-	Pre-mRNA-processing factor 19 OS=Homo sapiens OX=9606 GN=PRPF19 PE=1 SV=1	153109925	8.05842e+06
sp|P18124|RL7_HUMAN	67.6907	NA	29207.2	1;1;1;1;1;1;1;1;1;1;1;1;1;1;1;1;1	17	27	0.5847	21413;7870;8310;24328;22161;22162;35210;20469;38392;26557;26554;7522;10014;26675;26625;5530;15622;15666;26835;26834;18480;18479;48464;48465;48463;51783;51782	-	60S ribosomal protein L7 OS=Homo sapiens OX=9606 GN=RPL7 PE=1 SV=1	4.31611e+08	2.69757e+07
sp|Q9H6R0|DHX33_HUMAN	66.3971	NA	78823.8	1;1;1;1;1;1;1;1;1;1;1;1;1;1;1;1;1	17	19	0.3126	14125;21015;43824;43825;16163;10898;38987;13348;13159;33199;14934;16845;51743;15821;26917;26918;39914;62739;35867	-	ATP-dependent RNA helicase DHX33 OS=Homo sapiens OX=9606 GN=DHX33 PE=1 SV=2	1.95933e+08	4.66507e+06
sp|O75400|PR40A_HUMAN	65.8272	NA	108737	1;1;1;1;1;1;1;1;1;1;1;1;1;1;1;1;1	17	24	0.2278	49884;62017;61986;61985;11459;42619;42979;44157;19232;19231;9035;6600;48331;48330;13277;51842;33754;33756;30964;14568;21270;28653;28652;27695	-	Pre-mRNA-processing factor 40 homolog A OS=Homo sapiens OX=9606 GN=PRPF40A PE=1 SV=2	7.29165e+07	1.86965e+06
sp|O15042|SR140_HUMAN	68.5877	NA	118219	1;1;1;1;1;1;1;1;1;1;1;1;1;1;1;1;1	17	22	0.2488	52446;43447;30758;14589;34314;41319;41321;15571;45680;36161;38409;14460;61539;12472;12471;50391;27797;27798;27796;56285;29826;29825	-	U2 snRNP-associated SURP motif-containing protein OS=Homo sapiens OX=9606 GN=U2SURP PE=1 SV=2	8.91616e+07	1.98137e+06
sp|P14625|ENPL_HUMAN	75.8428	NA	92411.3	1;1;0;1;1;1;1;1;1;1;1;1;1;1;1;1;1;1	17	21	0.2877	30441;43108;35348;35350;35487;35488;16773;5109;51060;51059;14428;33115;46338;46335;19203;12891;34145;34146;48396;21202;56485;54678;36778	-	Endoplasmin OS=Homo sapiens OX=9606 GN=HSP90B1 PE=1 SV=1	6.13987e+07	1.25303e+06
sp|P23396|RS3_HUMAN	64.4885	NA	26671.4	1;1;1;1;1;1;1;1;1;1;1;1;1;1;1;1;1	17	25	0.7078	8886;30653;30655;15255;36180;10366;10818;45571;45569;53999;53801;53784;36621;36212;14698;57732;57730;57731;7677;5335;14839;10598;36461;36459;17153	-	40S ribosomal protein S3 OS=Homo sapiens OX=9606 GN=RPS3 PE=1 SV=2	1.67938e+08	8.83884e+06
sp|Q13823|NOG2_HUMAN	74.1792	NA	83603.4	1;1;1;1;1;1;1;1;1;1;1;1;1;1;1;1;1	17	22	0.2681	40738;17569;13473;36777;44678;44677;35946;16788;16786;17455;15991;32859;17041;10634;32665;32666;45917;45916;37283;51267;22110;55896	-	Nucleolar GTP-binding protein 2 OS=Homo sapiens OX=9606 GN=GNL2 PE=1 SV=1	6.871e+07	1.71775e+06
sp|O14646|CHD1_HUMAN	69.5019	NA	196567	1;1;1;1;1;1;1;1;0;0;1;1;0;1;0;1;0;1;1;1;1;1;0	17	24	0.162	45633;14485;16228;6998;19492;11278;32305;32307;30354;22081;29712;12073;22082;22705;31032;14213;17894;7495;54932;54931;52528;52526;52527;32129;32128;55476;55474;55473;48587;17261	-	Chromodomain-helicase-DNA-binding protein 1 OS=Homo sapiens OX=9606 GN=CHD1 PE=1 SV=2	3.88341e+07	369849
sp|Q96T37|RBM15_HUMAN	73.6423	NA	107124	1;1;1;1;1;1;1;1;1;1;1;1;1;1;1;1;1	17	20	0.2518	19559;19558;37335;17616;55391;55390;57081;20799;28153;18290;46908;41090;26163;44153;44152;41803;9375;44944;52808;21191	-	RNA-binding protein 15 OS=Homo sapiens OX=9606 GN=RBM15 PE=1 SV=2	3.70037e+07	569288
sp|Q9BVP2|GNL3_HUMAN	69.7287	NA	61954.4	1;1;1;1;1;1;1;1;1;1;1;1;1;1;1;1	16	26	0.3789	12821;30104;35034;35035;60053;60052;60054;60059;60058;24007;24006;47595;12174;23317;8092;8091;54539;54540;47211;54161;45073;14476;53482;53483;53653;9480	-	Guanine nucleotide-binding protein-like 3 OS=Homo sapiens OX=9606 GN=GNL3 PE=1 SV=2	7.06204e+07	2.35401e+06
sp|P78371|TCPB_HUMAN	76.0507	NA	57452.1	1;1;1;1;1;1;1;1;1;1;1;1;1;1;1;1	16	20	0.443	34769;34768;45335;17470;49362;23812;23814;6433;34863;34862;30548;48116;47049;47050;33412;34311;52276;32850;36439;51516	-	T-complex protein 1 subunit beta OS=Homo sapiens OX=9606 GN=CCT2 PE=1 SV=4	4.58345e+07	1.27318e+06
sp|P62424|RL7A_HUMAN	63.1637	NA	29977	1;1;1;1;1;1;1;1;1;1;1;1;1;1;1	15	22	0.485	27644;32650;32649;6701;6615;13375;16506;41941;41940;41942;41971;22406;11040;22572;22574;5967;48906;48908;32039;32038;9351;36110	-	60S ribosomal protein L7a OS=Homo sapiens OX=9606 GN=RPL7A PE=1 SV=2	2.74106e+08	1.82737e+07
sp|P28370|SMCA1_HUMAN	61.9438	NA	122527	0;0;0;0;1;1;1;1;1;0;1;0;1;1;1;0;0;1;0;1;0;1;1;0;1;0;1;0;0	15	18	0.2524	21271;9955;45991;11299;28902;9482;9483;14398;7595;7524;26413;28293;10692;31913;25992;25993;21282;18819;23434;23433;24074;26071;29705;29706;18823;37390;37387;35904;39115;11983;27134;17328;18019;26001;26005;20042;18226;18225	-	Probable global transcription activator SNF2L1 OS=Homo sapiens OX=9606 GN=SMARCA1 PE=1 SV=2	5.86796e+07	889084
sp|Q9Y265|RUVB1_HUMAN	68.3786	NA	50196.3	1;1;1;1;1;1;1;1;1;1;1;1;1;1;1	15	21	0.4715	38960;51995;51993;16760;51398;61597;15912;45078;27907;27909;35884;10218;38032;29264;29263;25462;25464;25463;16762;16763;34804	-	RuvB-like 1 OS=Homo sapiens OX=9606 GN=RUVBL1 PE=1 SV=1	1.19211e+08	5.4187e+06
sp|Q96T88|UHRF1_HUMAN	65.812	NA	89757	1;1;1;1;1;1;1;1;1;1;1;1;1;1;1	15	18	0.2106	38111;38112;52009;52008;23482;17987;39138;21057;20568;24129;40227;17989;19367;9820;44433;12921;46652;46651	-	E3 ubiquitin-protein ligase UHRF1 OS=Homo sapiens OX=9606 GN=UHRF1 PE=1 SV=1	4.82208e+07	1.14811e+06
sp|P02751|FINC_HUMAN	63.5309	NA	272150	1;1;1;1;1;1;1;1;1;1;1;1;1;1;1	15	18	0.0929	35312;48494;44567;44566;41790;41791;29823;45848;7950;26667;26665;44223;53818;18004;35307;58478;27780;16378	-	Fibronectin OS=Homo sapiens OX=9606 GN=FN1 PE=1 SV=5	4.03262e+07	403262
sp|P62805|H4_HUMAN	72.6044	NA	11360.4	1;1;1;1;1;1;1;1;1;1;1;1;1;1;1	15	79	0.7184	18997;19001;19000;19002;25304;26768;26767;26823;26775;26766;26776;26777;26772;26771;26773;26769;26829;26770;26827;32981;32980;32978;29309;29308;20900;20893;20901;20903;20894;36314;36311;36312;36310;36313;31308;31309;31917;31918;31915;15686;27271;27273;26151;26149;26150;26152;26811;26148;33018;32387;32385;32392;32391;32389;32384;32390;32382;32393;33020;33019;13704;13702;13701;13700;13698;48260;482…	-	Histone H4 OS=Homo sapiens OX=9606 GN=H4C1 PE=1 SV=2	1711978378	2.8533e+08
sp|Q7Z3B4|NUP54_HUMAN	70.1344	NA	55401.4	1;1;1;1;1;1;1;1;1;1;1;1;1;1;1	15	18	0.3037	26391;33734;17606;17719;34796;15898;15899;48495;45328;32877;59973;30732;30730;45860;45884;41745;43974;31181	-	Nucleoporin p54 OS=Homo sapiens OX=9606 GN=NUP54 PE=1 SV=2	6.46519e+07	2.309e+06
sp|Q9UG63|ABCF2_HUMAN	64.8931	NA	71244.6	1;1;1;1;1;1;1;1;1;1;1;1;1;1;1	15	18	0.252	8400;20365;42421;31404;31403;36084;30510;16157;34717;13845;11576;16593;13468;16020;17772;17806;55616;55617	-	ATP-binding cassette sub-family F member 2 OS=Homo sapiens OX=9606 GN=ABCF2 PE=1 SV=2	5.38242e+07	1.53783e+06
sp|Q12931|TRAP1_HUMAN	65.0539	NA	80059.7	1;1;1;1;1;1;1;1;1;1;1;1;1;1;1	15	16	0.2727	36712;33410;43079;20510;26696;34149;36255;5938;11790;41949;36324;46579;28666;28667;10919;49009	-	Heat shock protein 75 kDa, mitochondrial OS=Homo sapiens OX=9606 GN=TRAP1 PE=1 SV=3	7.44485e+07	1.55101e+06
sp|O43660|PLRG1_HUMAN	69.9658	NA	57158.1	1;1;1;1;1;1;1;1;1;1;1;1;1;1;1	15	20	0.4183	39799;7480;17373;17374;31200;10626;9683;21863;40295;20999;21001;11002;44890;60601;60602;60532;60531;52558;18551;18552	-	Pleiotropic regulator 1 OS=Homo sapiens OX=9606 GN=PLRG1 PE=1 SV=1	4.05808e+07	1.44931e+06
sp|Q9GZR2|REXO4_HUMAN	67.2399	NA	46642.8	1;1;1;1;1;1;1;1;1;1;1;1;1;1;1	15	18	0.3555	14023;22591;23138;33800;26958;26957;28270;38325;19976;45321;34825;29458;39295;39294;13012;14227;32421;32420	-	RNA exonuclease 4 OS=Homo sapiens OX=9606 GN=REXO4 PE=1 SV=2	4.95553e+07	1.7088e+06
sp|Q9NQ55|SSF1_HUMAN	64.052	NA	53160.8	1;1;1;1;1;1;1;1;1;1;1;1;1;1;1	15	34	0.3953	28334;28332;46333;45995;46329;24071;61488;61487;61489;57360;57359;57358;57357;57448;57366;57447;9183;9766;42551;42550;19770;28770;28817;28233;14120;16774;17445;53419;53418;53604;53420;53602;7786;12717	-	Suppressor of SWI4 1 homolog OS=Homo sapiens OX=9606 GN=PPAN PE=2 SV=1	1.55462e+08	6.21847e+06
sp|Q9H501|ESF1_HUMAN	64.0087	NA	98735	1;1;1;1;1;1;1;1;1;1;1;1;1;1;1	15	21	0.1927	36697;36698;36722;33747;34901;34902;31131;58586;54196;54195;54208;7928;6246;12150;21200;25308;43577;17497;28055;28054;4862	-	ESF1 homolog OS=Homo sapiens OX=9606 GN=ESF1 PE=1 SV=1	3.90508e+07	867796
sp|P08238|HS90B_HUMAN	66.341	NA	83212.1	1;1;1;1;0;0;0;0;1;0;1;1;1;1;1;1;1;1;1;0;0;0;0;1;0	15	22	0.326	8620;16744;22076;23682;30099;35348;35350;9778;27735;27732;27733;27734;41269;41268;50989;41880;41883;48057;21514;44190;44189;44188;19275;42815;20068;52883;52881;5856;5572;46510;46509;46515;46529;46511;15115;35156;49570;49569;49871;19693	-	Heat shock protein HSP 90-beta OS=Homo sapiens OX=9606 GN=HSP90AB1 PE=1 SV=4	1.15858e+08	2.89644e+06
sp|Q96T23|RSF1_HUMAN	67.8971	NA	163720	1;1;1;1;1;1;1;1;1;1;1;1;1;1;1	15	20	0.1325	26234;13899;37608;37606;51602;51601;21038;22810;22811;26758;17946;22335;30553;33096;33129;44059;52256;30541;30543;46163	-	Remodeling and spacing factor 1 OS=Homo sapiens OX=9606 GN=RSF1 PE=1 SV=2	4.97745e+07	646422
sp|P12814|ACTN1_HUMAN	68.7144	NA	102993	1;0;0;1;1;1;1;0;1;0;1;1;1;0;0;0;0;1;1;1;0;1;1;1;0;0	15	20	0.3901	44732;44731;46354;46381;22304;22303;41998;18222;18221;39988;27321;30588;22843;22841;25750;61037;45726;60930;40591;40590;28722;18750;18116;40021;43229;43228;32171;5866;40719;40676;34601;34603;30948;29301	-	Alpha-actinin-1 OS=Homo sapiens OX=9606 GN=ACTN1 PE=1 SV=2	7.29953e+07	1.21659e+06
sp|Q9P275|UBP36_HUMAN	58.4701	NA	122832	1;1;1;1;1;1;1;1;1;1;1;1;1;1;1	15	19	0.1808	8294;16269;32204;24211;45880;24398;24397;55973;30093;21128;21127;44697;44696;9593;32765;45119;45117;36218;23031	-	Ubiquitin carboxyl-terminal hydrolase 36 OS=Homo sapiens OX=9606 GN=USP36 PE=1 SV=4	3.61286e+07	523603
sp|P46060|RAGP1_HUMAN	66.7274	NA	63502.3	1;1;1;1;1;1;1;1;1;1;1;1;1;1	14	20	0.322	39071;55641;12661;21825;6200;22362;32802;31175;30514;40436;40435;20516;53719;53720;61034;61035;61039;30064;27307;27305	-	Ran GTPase-activating protein 1 OS=Homo sapiens OX=9606 GN=RANGAP1 PE=1 SV=1	1.12772e+08	3.63779e+06
sp|Q6DKI1|RL7L_HUMAN	57.4674	NA	29650.6	1;1;1;1;1;1;1;1;1;1;1;1;1;1	14	18	0.5569	6902;11263;47393;51294;11815;17536;10824;38391;14703;24285;25266;52988;52989;52991;52990;31580;31581;41203	-	60S ribosomal protein L7-like 1 OS=Homo sapiens OX=9606 GN=RPL7L1 PE=1 SV=2	1.174e+08	6.90586e+06
sp|O14980|XPO1_HUMAN	61.0824	NA	123306	1;1;1;1;1;1;1;1;1;1;1;1;1;1	14	16	0.1466	25433;35321;45497;45496;8299;12503;46743;21067;20409;20410;49282;28673;29686;19741;11120;31854	-	Exportin-1 OS=Homo sapiens OX=9606 GN=XPO1 PE=1 SV=1	4.93922e+07	851589
sp|O95425|SVIL_HUMAN	62.2988	NA	247593	1;1;1;1;1;1;1;1;1;1;1;1;1;1	14	18	0.0899	40524;27000;27001;48133;48132;30658;18491;29579;7446;21503;47179;38749;38750;36181;46627;30897;30898;45993	-	Supervillin OS=Homo sapiens OX=9606 GN=SVIL PE=1 SV=2	3.78141e+07	295423
sp|Q12905|ILF2_HUMAN	64.9053	NA	43035.2	1;1;1;1;1;1;1;1;1;1;1;1;1;1	14	20	0.4128	40923;28423;55104;55105;59554;59553;43872;26569;26567;21424;48160;19450;25738;25034;40045;40044;43657;43658;15189;30762	-	Interleukin enhancer-binding factor 2 OS=Homo sapiens OX=9606 GN=ILF2 PE=1 SV=2	7.39149e+07	3.51976e+06
sp|P11586|C1TC_HUMAN	58.3091	NA	101467	1;1;1;1;1;1;1;1;1;1;1;1;1;1	14	15	0.2171	58046;31709;61654;20426;23006;23007;15791;41950;33171;33373;5528;33804;21721;10974;31765	-	C-1-tetrahydrofolate synthase, cytoplasmic OS=Homo sapiens OX=9606 GN=MTHFD1 PE=1 SV=4	3.74822e+08	6.69325e+06
sp|P62269|RS18_HUMAN	61.536	NA	17707.9	1;1;1;1;1;1;1;1;1;1;1;1;1;1	14	22	0.5263	23649;51657;51656;8108;12410;15949;15952;16602;16600;32892;32213;29908;29907;14374;17045;16384;14119;13547;26609;26608;36658;36657	-	40S ribosomal protein S18 OS=Homo sapiens OX=9606 GN=RPS18 PE=1 SV=3	3.82983e+08	3.19152e+07
sp|Q9H0S4|DDX47_HUMAN	67.5062	NA	50614.7	1;1;1;1;1;1;1;1;1;1;1;1;1;1	14	22	0.3714	8955;42364;42392;50088;57568;57567;7995;30613;30614;48304;48305;21867;21866;18877;16829;45723;42334;42336;42773;43411;44520;44519	-	Probable ATP-dependent RNA helicase DDX47 OS=Homo sapiens OX=9606 GN=DDX47 PE=1 SV=1	5.9375e+07	2.375e+06
sp|Q53GS7|GLE1_HUMAN	58.1606	NA	79785.5	1;1;1;1;1;1;1;1;1;1;1;1;1;1	14	14	0.2679	35325;22175;17566;44378;56222;15980;35091;36373;59051;18658;43815;14599;22382;27573	-	Nucleoporin GLE1 OS=Homo sapiens OX=9606 GN=GLE1 PE=1 SV=2	6.72884e+07	1.52928e+06
sp|P18754|RCC1_HUMAN	68.8171	NA	44940.5	1;1;1;1;1;1;1;1;1;1;1;1;1;1	14	25	0.5154	29763;34671;34675;34714;27183;47474;47747;47473;57433;42555;58196;58197;58195;38200;50126;58986;14324;39845;39844;43899;43900;57604;57609;57608;57610	-	Regulator of chromosome condensation OS=Homo sapiens OX=9606 GN=RCC1 PE=1 SV=1	1.3287e+08	6.99315e+06
sp|Q9H8H2|DDX31_HUMAN	63.741	NA	94028.6	1;1;1;1;1;1;1;1;1;1;1;1;1;1	14	17	0.2315	37652;45775;45776;48828;48830;28955;19247;57387;12108;42168;45866;36938;18061;29336;26047;26048;56609	-	Probable ATP-dependent RNA helicase DDX31 OS=Homo sapiens OX=9606 GN=DDX31 PE=1 SV=2	2.90379e+07	580758
sp|Q9Y4A5|TRRAP_HUMAN	56.7001	NA	437318	1;1;1;1;1;1;1;1;1;1;1;1;1;1	14	15	0.0409	49853;29469;18446;34622;31587;27714;22782;11060;12933;27709;27712;31087;19631;17763;27914	-	Transformation/transcription domain-associated protein OS=Homo sapiens OX=9606 GN=TRRAP PE=1 SV=3	2.47859e+08	1.03707e+06
sp|Q6PJT7|ZC3HE_HUMAN	61.1628	NA	82823.3	1;1;1;1;1;1;1;1;1;1;1;1;1;1	14	16	0.3043	20144;25471;36458;62692;56764;37902;37903;19963;16816;56523;10352;49660;41045;41046;19163;19283	-	Zinc finger CCCH domain-containing protein 14 OS=Homo sapiens OX=9606 GN=ZC3H14 PE=1 SV=1	3.47976e+07	790854
sp|P49756|RBM25_HUMAN	62.1975	NA	100124	1;1;1;1;1;1;1;1;1;1;1;1;1;1	14	20	0.1839	7891;35710;46851;46852;57693;57802;28042;34066;34065;12749;38334;20251;25434;25435;16732;22052;22053;51972;39903;39904	-	RNA-binding protein 25 OS=Homo sapiens OX=9606 GN=RBM25 PE=1 SV=3	4.68926e+07	1.37919e+06
sp|O60216|RAD21_HUMAN	62.0569	NA	71644.7	1;1;1;1;1;1;1;1;1;1;1;1;1;1	14	18	0.2029	49043;51326;51325;34059;14486;19453;19454;19205;24441;11014;55138;27649;27650;5162;19608;39991;39992;23448	-	Double-strand-break repair protein rad21 homolog OS=Homo sapiens OX=9606 GN=RAD21 PE=1 SV=2	36818801	1.41611e+06
sp|P49411|EFTU_HUMAN	67.5369	NA	49510.2	1;1;1;1;1;1;1;1;1;1;1;1;1;1	14	23	0.3916	41910;41911;41908;41906;48692;48691;9350;43050;38635;38633;37381;37380;8174;33379;33378;35289;33046;33045;44112;24202;24203;19629;28379	-	Elongation factor Tu, mitochondrial OS=Homo sapiens OX=9606 GN=TUFM PE=1 SV=2	2.86949e+08	8.96716e+06
sp|Q9NX58|LYAR_HUMAN	63.9887	NA	43587.9	1;1;1;1;1;1;1;1;1;1;1;1;1;1	14	23	0.3931	33535;33537;33536;51190;9390;14894;5005;18654;49856;49542;18743;24011;24013;31714;31713;57392;62807;62808;62806;26945;26942;43622;43620	-	Cell growth-regulating nucleolar protein OS=Homo sapiens OX=9606 GN=LYAR PE=1 SV=2	6.61302e+07	3.14906e+06
sp|P02768|ALBU_HUMAN	53.8301	NA	69321.5	1;1;1;1;1;1;1;1;1;1;1;1;1;1	14	18	0.2332	54081;19155;22792;12824;37882;16527;19616;14025;32430;43912;47159;47158;34079;34078;11778;11776;11777;16873	-	Albumin OS=Homo sapiens OX=9606 GN=ALB PE=1 SV=2	1126662353	2.68253e+07
sp|P50990|TCPQ_HUMAN	58.7344	NA	59582.5	1;1;1;1;1;1;1;1;1;1;1;1;1;1	14	16	0.2883	10600;12860;19506;16094;19659;28429;26008;26010;26007;42103;45018;18768;27130;28025;20377;52799	-	T-complex protein 1 subunit theta OS=Homo sapiens OX=9606 GN=CCT8 PE=1 SV=4	3.67237e+07	918093
sp|O94832|MYO1D_HUMAN	62.2479	NA	116129	1;1;1;1;1;1;1;1;1;1;1;1;1;1	14	21	0.1879	43687;48227;48226;36109;30750;30751;24776;24775;12265;34518;34550;18337;48676;48677;48675;17964;9686;24645;40946;57101;57100	-	Unconventional myosin-Id OS=Homo sapiens OX=9606 GN=MYO1D PE=1 SV=2	1.66497e+08	2.24996e+06
sp|P41252|SYIC_HUMAN	48.4713	NA	144406	1;1;1;1;1;1;1;1;1;1;1;1;1	13	15	0.1173	12837;30136;23884;6713;12754;49500;20618;9202;34647;32324;55807;55827;19584;28292;28289	-	Isoleucine--tRNA ligase, cytoplasmic OS=Homo sapiens OX=9606 GN=IARS1 PE=1 SV=2	3.09619e+07	476337
sp|P47895|AL1A3_HUMAN	55.4458	NA	56072.8	1;1;1;1;1;1;1;1;1;1;1;1;1	13	15	0.2852	35818;21290;45212;17975;38828;38848;30396;18820;19460;25980;36308;36309;13177;37670;29163	-	Aldehyde dehydrogenase family 1 member A3 OS=Homo sapiens OX=9606 GN=ALDH1A3 PE=1 SV=2	5.66454e+07	2.09798e+06
sp|Q13123|RED_HUMAN	53.4798	NA	65561.8	1;1;1;1;1;1;1;1;1;1;1;1;1	13	15	0.3052	10850;31531;31532;32291;51894;38040;38039;26045;33033;14152;53772;17857;54533;13286;9144	-	Protein Red OS=Homo sapiens OX=9606 GN=IK PE=1 SV=3	2.87742e+07	992214
sp|Q9H0H5|RGAP1_HUMAN	54.3725	NA	70981.8	1;1;1;1;1;1;1;1;1;1;1;1;1	13	15	0.2453	8522;32017;32018;14273;9717;22989;19230;6861;47680;47681;10688;36237;15451;56358;40052	-	Rac GTPase-activating protein 1 OS=Homo sapiens OX=9606 GN=RACGAP1 PE=1 SV=1	8.40086e+07	2.2705e+06
sp|Q9Y2W1|TR150_HUMAN	57.5839	NA	108601	1;1;0;1;1;1;1;1;1;1;1;1;1;1	13	17	0.177	14473;58805;30617;23386;37516;37515;19219;37457;37458;49066;49372;39068;6330;34743;34742;47088;61103;7611	-	Thyroid hormone receptor-associated protein 3 OS=Homo sapiens OX=9606 GN=THRAP3 PE=1 SV=2	4.88101e+07	856318
sp|P41091|IF2G_HUMAN	60.2926	NA	51077.2	1;1;1;1;1;1;1;1;1;1;1;1;1	13	18	0.3475	35503;58302;60820;13340;35430;35429;54974;54975;12231;22552;23813;23809;38047;37327;37329;37328;18975;34038	-	Eukaryotic translation initiation factor 2 subunit 3 OS=Homo sapiens OX=9606 GN=EIF2S3 PE=1 SV=3	5.51438e+07	2.29766e+06
sp|Q8IZL8|PELP1_HUMAN	56.9835	NA	119624	1;1;1;1;1;1;1;1;1;1;1;1;1	13	19	0.1584	7016;34636;12159;28988;28986;51568;51569;35096;35097;14937;33025;24715;20815;58453;58454;25823;25822;25825;19626	-	Proline-, glutamic acid- and leucine-rich protein 1 OS=Homo sapiens OX=9606 GN=PELP1 PE=1 SV=2	6.31187e+07	1.70591e+06
sp|Q15424|SAFB1_HUMAN	48.8472	NA	102580	1;0;0;1;1;0;1;0;1;1;1;0;1;0;1;0;0;1;1;0;0;1;0;1	13	15	0.2984	36731;11447;16404;48487;50805;50804;19099;17302;21622;62800;11993;10529;19154;41106;5855;7670;60813;60814;60815;60254;60255;12069;28937;28938;17179;57341;57342;5200;5810;12090	-	Scaffold attachment factor B1 OS=Homo sapiens OX=9606 GN=SAFB PE=1 SV=4	4.44029e+07	906182
sp|Q69YN4|VIR_HUMAN	50.9573	NA	201898	1;1;1;1;1;1;1;1;1;1;1;1;1	13	14	0.096	59615;11633;24852;24316;24315;30800;10033;34989;54485;39365;22773;20594;13273;45191	-	Protein virilizer homolog OS=Homo sapiens OX=9606 GN=VIRMA PE=1 SV=2	4.91666e+07	482026
sp|Q13242|SRSF9_HUMAN	51.5121	NA	25526.4	1;1;1;1;1;1;1;1;1;1;1;1;1	13	22	0.4796	14264;19162;15193;14738;25650;38183;38182;31889;19329;19328;23624;33782;33781;19805;20804;20803;50417;50421;50418;50426;50416;50414	-	Serine/arginine-rich splicing factor 9 OS=Homo sapiens OX=9606 GN=SRSF9 PE=1 SV=1	9.30279e+07	5.81424e+06
sp|Q13045|FLII_HUMAN	59.0056	NA	144659	1;1;1;1;1;1;1;1;1;1;1;1;1	13	15	0.1292	18285;35830;40992;40990;14619;15585;15871;50889;50890;28665;54833;36719;53073;22073;47544	-	Protein flightless-1 homolog OS=Homo sapiens OX=9606 GN=FLII PE=1 SV=2	1.18822e+08	1.74739e+06
sp|P56182|RRP1_HUMAN	52.9492	NA	52806.6	1;1;1;1;1;1;1;1;1;1;1;1;1	13	18	0.3297	19445;10204;9665;54370;46180;22404;22403;11973;57085;37053;37052;59896;59895;59972;62179;62177;28781;29486	-	Ribosomal RNA processing protein 1 homolog A OS=Homo sapiens OX=9606 GN=RRP1 PE=1 SV=1	6.04386e+07	2.32456e+06
sp|Q9UKV3|ACINU_HUMAN	56.8223	NA	151771	1;1;1;1;1;1;1;1;1;1;1;1;1	13	21	0.123	61835;13309;50888;50885;50887;57128;57129;57130;25866;17735;10685;39803;24095;24091;54839;54838;57020;57023;40479;40480;13241	-	Apoptotic chromatin condensation inducer in the nucleus OS=Homo sapiens OX=9606 GN=ACIN1 PE=1 SV=2	8.88709e+07	1.16935e+06
sp|P12268|IMDH2_HUMAN	61.6877	NA	55769.6	1;1;1;1;1;1;1;1;1;1;1;1;1	13	18	0.3444	31082;47916;47903;43744;48490;45471;42794;42144;42146;19896;47218;44302;44301;19985;38802;38801;17567;17568	-	Inosine-5'-monophosphate dehydrogenase 2 OS=Homo sapiens OX=9606 GN=IMPDH2 PE=1 SV=2	3.94979e+07	1.57992e+06
sp|P46781|RS9_HUMAN	48.7903	NA	22577.6	1;1;1;1;1;1;1;1;1;1;1;1;1	13	18	0.3814	26894;10555;8634;17135;17134;29781;29780;42560;14941;21254;21257;9791;21475;21474;24598;21256;21255;14579	-	40S ribosomal protein S9 OS=Homo sapiens OX=9606 GN=RPS9 PE=1 SV=3	2.04848e+08	1.4632e+07
sp|Q9Y3A2|UTP11_HUMAN	46.9322	NA	30427.7	1;1;1;1;1;1;1;1;1;1;1;1;1	13	17	0.4229	6760;34252;34251;30983;18466;18465;51617;51616;51615;15143;20379;5795;12378;8270;34685;25153;23752	-	Probable U3 small nucleolar RNA-associated protein 11 OS=Homo sapiens OX=9606 GN=UTP11 PE=1 SV=2	7.0034e+07	4.66893e+06
sp|Q13111|CAF1A_HUMAN	58.4941	NA	106844	1;1;1;1;1;1;1;1;1;1;1;1;1	13	18	0.1548	23186;48165;21876;15067;9344;41334;41333;7562;50049;50048;50367;11920;39151;39152;51864;50031;50032;46536	-	Chromatin assembly factor 1 subunit A OS=Homo sapiens OX=9606 GN=CHAF1A PE=1 SV=3	6.84256e+07	1.52057e+06
sp|P67809|YBOX1_HUMAN	55.8077	NA	35902.7	1;1;1;1;1;1;1;1;1;1;1;1	12	20	0.5525	43878;55590;55588;55591;30329;39185;40361;40359;12146;12178;59510;59511;5229;59338;59427;30606;30605;30603;41578;60482	-	Y-box-binding protein 1 OS=Homo sapiens OX=9606 GN=YBX1 PE=1 SV=3	2.37646e+07	1.82804e+06
sp|P61247|RS3A_HUMAN	47.7752	NA	29925.7	1;1;1;1;1;1;1;1;1;1;1;1	12	19	0.428	11565;11563;11564;9250;9251;12360;34220;34223;26870;26868;14091;27015;12098;38647;45165;45167;45166;47788;11575	-	40S ribosomal protein S3a OS=Homo sapiens OX=9606 GN=RPS3A PE=1 SV=2	1.24096e+08	6.53138e+06
sp|Q12830|BPTF_HUMAN	41.7576	NA	338054	1;1;1;1;1;1;1;1;1;1;1;1	12	12	0.0404	10209;13561;26364;15971;56022;7921;28942;29393;11465;11047;27389;10878	-	Nucleosome-remodeling factor subunit BPTF OS=Homo sapiens OX=9606 GN=BPTF PE=1 SV=3	1.84868e+07	117005
sp|O95793|STAU1_HUMAN	52.5617	NA	63142.8	1;1;1;1;1;1;1;1;1;1;1;1	12	17	0.2669	11975;33903;22084;22115;56320;56319;20462;25634;25632;56813;56818;34372;53147;53148;24824;36469;25406	-	Double-stranded RNA-binding protein Staufen homolog 1 OS=Homo sapiens OX=9606 GN=STAU1 PE=1 SV=2	4.88142e+07	1.47922e+06
sp|P49750|YLPM1_HUMAN	56.3564	NA	241495	1;1;1;1;1;1;1;1;1;1;1;1	12	14	0.0927	55610;53906;47141;25759;41877;41537;18523;18520;44802;44801;52041;12094;24228;52161	-	YLP motif-containing protein 1 OS=Homo sapiens OX=9606 GN=YLPM1 PE=1 SV=4	2.08679e+07	210787
sp|P26038|MOES_HUMAN	46.4632	NA	67777.8	1;1;1;1;1;1;1;1;1;1;1;1	12	12	0.2149	15323;17060;8891;35036;43717;23085;12390;26147;10776;13272;32599;39386	-	Moesin OS=Homo sapiens OX=9606 GN=MSN PE=1 SV=3	7.9626e+07	1.99065e+06
sp|P52292|IMA1_HUMAN	55.3008	NA	57825.9	1;1;1;1;1;1;1;1;1;1;1;1	12	16	0.3214	62098;62097;62550;31252;26627;26626;8431;43946;17537;35516;49730;49731;44925;53568;53567;12166	-	Importin subunit alpha-1 OS=Homo sapiens OX=9606 GN=KPNA2 PE=1 SV=1	6.65483e+07	2.66193e+06
sp|Q68E01|INT3_HUMAN	51.1731	NA	117994	1;1;1;1;1;1;1;1;1;1;1;1	12	15	0.1486	6956;51536;45189;45187;58110;48845;26156;26157;13668;46590;46592;38597;9932;14410;15190	-	Integrator complex subunit 3 OS=Homo sapiens OX=9606 GN=INTS3 PE=1 SV=1	1.63478e+07	302737
sp|P49959|MRE11_HUMAN	52.644	NA	80543.3	1;1;1;1;1;1;1;1;1;1;1;1	12	13	0.2345	15492;47199;47198;33391;29923;18642;56574;57461;32685;46189;42687;20564;55323	-	Double-strand break repair protein MRE11 OS=Homo sapiens OX=9606 GN=MRE11 PE=1 SV=3	3.8762e+07	993897
sp|Q96GD4|AURKB_HUMAN	55.2277	NA	39285.6	1;1;1;1;0;1;1;1;1;1;1;1;1	12	16	0.375	27924;41208;42124;42126;29769;12128;49901;23787;34686;32653;32651;19763;21640;35599;35598;34355;34354	-	Aurora kinase B OS=Homo sapiens OX=9606 GN=AURKB PE=1 SV=3	3.60929e+07	1.64059e+06
sp|Q9BW27|NUP85_HUMAN	61.1108	NA	74971.1	1;1;1;1;1;1;1;1;1;1;1;1	12	20	0.2348	28398;28397;38726;43894;43895;30984;58708;58773;58707;27216;40706;40705;17136;53175;53176;58463;58462;47904;47241;47242	-	Nuclear pore complex protein Nup85 OS=Homo sapiens OX=9606 GN=NUP85 PE=1 SV=1	4.51873e+07	1.4121e+06
sp|Q8NFW8|NEUA_HUMAN	45.8588	NA	48348.6	1;1;1;1;1;1;1;1;1;1;1;1	12	15	0.3111	56142;56140;15827;26711;36480;36479;31003;31004;27627;13616;18237;12870;11716;47888;5865	-	N-acylneuraminate cytidylyltransferase OS=Homo sapiens OX=9606 GN=CMAS PE=1 SV=2	2.16729e+08	7.47342e+06
sp|Q8NI27|THOC2_HUMAN	44.7429	NA	182659	1;1;1;1;1;1;1;1;1;1;1;1	12	15	0.0804	39616;18703;11473;47193;47190;30858;13049;28558;17846;11383;23762;12440;56908;56909;56910	-	THO complex subunit 2 OS=Homo sapiens OX=9606 GN=THOC2 PE=1 SV=2	2.90998e+07	342351
sp|Q12874|SF3A3_HUMAN	58.5927	NA	58812.3	1;1;1;1;1;1;1;1;1;1;1;1	12	17	0.3533	55700;55518;55517;53174;59570;59569;9134;47445;47443;10504;26146;34229;34230;52377;45446;45764;16255	-	Splicing factor 3A subunit 3 OS=Homo sapiens OX=9606 GN=SF3A3 PE=1 SV=1	4.7288e+07	1.75141e+06
sp|Q9Y2K7|KDM2A_HUMAN	47.7077	NA	132708	1;1;1;1;1;1;1;1;1;1;1;1	12	14	0.1188	22131;16755;16756;15610;26647;32266;32264;18723;30615;23171;38399;24874;32672;24997	-	Lysine-specific demethylase 2A OS=Homo sapiens OX=9606 GN=KDM2A PE=1 SV=3	2.80427e+07	394968
sp|Q9GZL7|WDR12_HUMAN	56.6956	NA	47677.7	1;1;1;1;1;1;1;1;1;1;1;1	12	19	0.4515	60050;60049;35794;8706;54443;54444;54614;19898;48141;48142;48139;11511;51703;61453;61449;47456;49109;49108;14560	-	Ribosome biogenesis protein WDR12 OS=Homo sapiens OX=9606 GN=WDR12 PE=1 SV=2	1.10142e+08	4.40567e+06
sp|P02533|K1C14_HUMAN	59.237	NA	51529.4	1;1;1;1;1;1;0;0;0;0;1;1;1;0;1;1;1;0;0;0	12	17	0.428	30767;20536;44264;44265;28284;28281;31293;47321;7941;7987;16122;24856;51771;28251;23436;14073;40293;40292;48224;43761;44132;43760;28997;28995;14835;43517;43516;43859	-	Keratin, type I cytoskeletal 14 OS=Homo sapiens OX=9606 GN=KRT14 PE=1 SV=4	2.45807e+07	702305
sp|Q9BYG3|MK67I_HUMAN	51.3789	NA	34201	1;1;1;1;1;1;1;1;1;1;1;1	12	18	0.4232	11560;41812;35713;31217;31211;33948;33947;56343;56342;38608;34280;34282;20649;20651;29383;47782;47783;15343	-	MKI67 FHA domain-interacting nucleolar phosphoprotein OS=Homo sapiens OX=9606 GN=NIFK PE=1 SV=1	5.72125e+07	3.36544e+06
sp|P60709|ACTB_HUMAN	61.0149	NA	41709.7	0;0;0;1;0;0;0;0;1;1;1;0;0;0;0;0;0;1;0;1;0;0;1;1;0;1;1;1;1	12	56	0.7227	13258;13259;21699;21697;13942;13943;50300;50302;50304;50323;50572;50307;50295;50299;50297;50298;50571;50306;50588;21668;21670;21669;28006;28007;28008;20113;20770;20769;29895;57083;57082;18929;37645;21163;20489;21164;52328;52569;52329;52786;52785;52330;52568;52570;7585;11679;15056;34204;34206;52448;52221;52223;52447;52220;52222;56486;54737;54738;54740;54736;54739;37498;35471;34247;34248;33626;3798…	sp|P63261|ACTG_HUMAN	Actin, cytoplasmic 1 OS=Homo sapiens OX=9606 GN=ACTB PE=1 SV=1	1007099520	4.37869e+07
sp|P27694|RFA1_HUMAN	52.8633	NA	68095.3	1;1;1;1;1;1;1;1;1;1;1;1	12	17	0.2792	50202;50208;43902;47879;8778;56353;56352;6810;50119;34231;21964;21995;27352;45493;45491;45492;7913	-	Replication protein A 70 kDa DNA-binding subunit OS=Homo sapiens OX=9606 GN=RPA1 PE=1 SV=2	3.56452e+07	1.08016e+06
sp|Q2TAY7|SMU1_HUMAN	53.8478	NA	57507.2	1;1;1;1;1;1;1;1;1;1;1;1	12	16	0.3509	40159;27245;36295;36294;55730;12565;58009;16510;15819;24567;45891;60338;60337;48832;48833;23418	-	WD40 repeat-containing protein SMU1 OS=Homo sapiens OX=9606 GN=SMU1 PE=1 SV=2	5.6112e+07	1.7535e+06
sp|Q9BUQ8|DDX23_HUMAN	46.408	NA	95523.9	1;1;1;1;1;1;1;1;1;1;1;1	12	12	0.1549	31975;26207;19505;14074;11980;43883;13100;40180;15049;13150;16290;22755	-	Probable ATP-dependent RNA helicase DDX23 OS=Homo sapiens OX=9606 GN=DDX23 PE=1 SV=3	3.11476e+07	598992
sp|Q9HCD5|NCOA5_HUMAN	52.1424	NA	65496.5	1;1;1;1;1;1;1;1;1;1;1;1	12	15	0.3074	61201;14354;43624;43677;43676;43675;57325;20679;32126;31021;31017;18801;18076;22399;42688	-	Nuclear receptor coactivator 5 OS=Homo sapiens OX=9606 GN=NCOA5 PE=1 SV=2	8.74359e+07	3.80156e+06
sp|O15381|NVL_HUMAN	45.4563	NA	94991	1;1;1;1;1;1;1;1;1;1;1;1	12	14	0.1542	37816;41431;25182;25181;18105;41427;14278;29007;29008;16170;44099;47498;38949;13123	-	Nuclear valosin-containing protein-like OS=Homo sapiens OX=9606 GN=NVL PE=1 SV=1	4.23405e+07	846810
sp|Q07065|CKAP4_HUMAN	55.5403	NA	65982.7	1;1;1;1;1;1;1;1;1;1;1;1	12	14	0.294	35451;25184;60565;13590;44040;6456;6455;44439;44440;40456;25372;23853;38044;46644	-	Cytoskeleton-associated protein 4 OS=Homo sapiens OX=9606 GN=CKAP4 PE=1 SV=2	2.86704e+07	637119
sp|O60318|GANP_HUMAN	51.2554	NA	218267	1;1;1;1;1;1;1;1;1;1;1;1	12	15	0.099	28663;28662;35094;9569;15994;54748;54747;47714;47715;62428;43708;21902;9310;60069;62313	-	Germinal-center associated nuclear protein OS=Homo sapiens OX=9606 GN=MCM3AP PE=1 SV=2	2.83745e+07	346030
sp|P14866|HNRPL_HUMAN	61.0149	NA	64092.4	1;1;1;1;1;1;1;1;1;1;1;1	12	26	0.348	38130;38126;59328;59326;59327;57596;43179;24261;43201;43538;43539;43213;43212;43214;58598;58686;58599;58126;58127;61900;61899;61898;61451;61450;61452;14072	-	Heterogeneous nuclear ribonucleoprotein L OS=Homo sapiens OX=9606 GN=HNRNPL PE=1 SV=2	8.08433e+07	3.36847e+06
sp|P09651|ROA1_HUMAN	55.5045	NA	38723	1;1;1;1;1;1;0;1;0;1;1;1;1;1	12	25	0.3629	31262;31259;39280;51409;51406;51401;51410;54328;54501;54327;54325;54502;54329;54326;19800;22492;5857;5859;43496;43497;43494;9733;9732;9731;44221;44222;41327;25652;10780;56680	-	Heterogeneous nuclear ribonucleoprotein A1 OS=Homo sapiens OX=9606 GN=HNRNPA1 PE=1 SV=5	8.0844e+07	4.25495e+06
sp|Q99575|POP1_HUMAN	51.3963	NA	114636	1;1;1;1;1;1;1;1;1;1;1	11	15	0.1436	11974;42509;42508;22259;26559;36441;22553;44357;44362;36699;31158;31159;58766;58765;27745	-	Ribonucleases P/MRP protein subunit POP1 OS=Homo sapiens OX=9606 GN=POP1 PE=1 SV=2	2.78005e+07	455746
sp|Q8N3U4|STAG2_HUMAN	47.221	NA	141235	0;1;1;1;1;1;1;1;0;1;1;1;1;0;0	11	14	0.1454	26832;26831;49926;5325;14272;8870;27950;27954;32852;46671;9537;58513;12158;49370;49371;35467;35468;17838;17841;24254	-	Cohesin subunit SA-2 OS=Homo sapiens OX=9606 GN=STAG2 PE=1 SV=3	7.8059e+08	1.21967e+07
sp|P07237|PDIA1_HUMAN	44.4336	NA	57080.7	1;1;1;1;1;1;1;1;1;1;1	11	13	0.2283	21843;12960;17348;42467;25155;25403;16802;16801;16187;41220;31803;31804;30737	-	Protein disulfide-isomerase OS=Homo sapiens OX=9606 GN=P4HB PE=1 SV=3	1.18188e+08	3.03047e+06
sp|O15144|ARPC2_HUMAN	47.0158	NA	34311.5	1;1;1;1;1;1;1;1;1;1;1	11	14	0.42	31773;45237;27549;27548;53178;53177;26657;32896;32894;58178;17633;11803;10227;40739	-	Actin-related protein 2/3 complex subunit 2 OS=Homo sapiens OX=9606 GN=ARPC2 PE=1 SV=1	4.50251e+07	2.0466e+06
sp|P62826|RAN_HUMAN	52.5534	NA	24407.6	1;1;1;1;1;1;1;1;1;1;1	11	22	0.5972	25451;39005;12800;62916;62917;27508;49641;49636;49640;49639;49638;14442;14438;22312;18273;18275;41331;41329;41322;47278;47280;47279	-	GTP-binding nuclear protein Ran OS=Homo sapiens OX=9606 GN=RAN PE=1 SV=3	1.577e+08	1.43364e+07
sp|Q9BTV4|TMM43_HUMAN	42.8268	NA	44847.2	1;1;1;1;1;1;1;1;1;1;1	11	16	0.4175	56927;39996;39995;39997;38521;22000;37471;37470;13757;28851;33523;52757;52756;52755;55735;18346	-	Transmembrane protein 43 OS=Homo sapiens OX=9606 GN=TMEM43 PE=1 SV=1	4.13669e+07	1.88031e+06
sp|P16401|H15_HUMAN	45.9778	NA	22566.5	1;0;1;1;1;1;0;0;0;0;1;1;1;1;1;1;0	11	33	0.4336	4676;4677;4673;4675;4674;9601;9605;9602;9604;9603;9599;9608;9597;9607;9606;9598;9610;9600;17282;35978;22240;20566;20565;20517;20563;20562;20283;6224;6223;35121;35119;13580;13583;22610;27421;27422;27424;27420;6075;6077;6070;6069;6072;6073;6074;6078;6067;6066;6826;6825;10531;14453;14454;24181	-	Histone H1.5 OS=Homo sapiens OX=9606 GN=H1-5 PE=1 SV=3	4.34051e+08	3.33886e+07
sp|P00558|PGK1_HUMAN	47.6122	NA	44586.1	1;1;1;1;1;1;1;1;1;1;1	11	14	0.3765	28535;28534;40928;40929;11106;10440;46668;46667;15300;48251;23070;59529;12452;45490	-	Phosphoglycerate kinase 1 OS=Homo sapiens OX=9606 GN=PGK1 PE=1 SV=3	3.96597e+07	1.32199e+06
sp|P15880|RS2_HUMAN	46.3022	NA	31304.6	1;1;1;1;1;1;1;1;1;1;1	11	16	0.4266	27765;27764;27119;39701;39719;39717;49130;19200;14728;5362;12137;35574;32245;32244;29278;48006	-	40S ribosomal protein S2 OS=Homo sapiens OX=9606 GN=RPS2 PE=1 SV=2	2.28286e+08	1.03767e+07
sp|Q9Y2P8|RCL1_HUMAN	42.1349	NA	40816.6	1;1;1;1;1;1;1;1;1;1;1	11	15	0.2788	8478;40528;40529;13488;38232;31227;31229;15434;24525;24524;28612;15367;26090;26091;39731	-	RNA 3'-terminal phosphate cyclase-like protein OS=Homo sapiens OX=9606 GN=RCL1 PE=1 SV=3	9.11901e+07	3.96479e+06
sp|P46777|RL5_HUMAN	50.4654	NA	34340.7	1;1;1;1;1;1;1;1;1;1;1	11	21	0.4074	14048;27332;27333;31759;31121;31122;31757;32355;35907;35906;39346;39347;21073;7378;23208;23207;44559;44560;39084;34885;35483	-	60S ribosomal protein L5 OS=Homo sapiens OX=9606 GN=RPL5 PE=1 SV=3	4.98821e+07	2.93424e+06
sp|Q9NU22|MDN1_HUMAN	43.9296	NA	632420	1;1;1;1;1;1;1;1;1;1;1	11	12	0.0229	16876;29455;23521;11290;23069;45834;32861;24523;40054;40053;23371;10900	-	Midasin OS=Homo sapiens OX=9606 GN=MDN1 PE=1 SV=2	1.4005e+07	45177.3
sp|P07910|HNRPC_HUMAN	48.6475	NA	33649.5	1;1;1;1;1;1;1;1;1;1;1	11	16	0.3791	26930;18541;17586;38843;39269;38842;30372;30373;62130;13851;20038;26405;31569;31568;12272;12277	-	Heterogeneous nuclear ribonucleoproteins C1/C2 OS=Homo sapiens OX=9606 GN=HNRNPC PE=1 SV=4	235524293	1.07056e+07
sp|P30101|PDIA3_HUMAN	50.1738	NA	56746.7	1;1;1;1;1;1;1;1;1;1;1	11	13	0.3109	28659;57905;34210;34213;20537;27463;56266;56265;21657;38421;27713;28567;20384	-	Protein disulfide-isomerase A3 OS=Homo sapiens OX=9606 GN=PDIA3 PE=1 SV=4	3.06004e+07	956262
sp|P39019|RS19_HUMAN	48.8532	NA	16050.5	1;1;1;1;1;1;1;1;1;1;1	11	15	0.4759	5858;9730;19004;39377;45534;45533;26267;26268;18928;18887;39683;18678;18679;13079;16433	-	40S ribosomal protein S19 OS=Homo sapiens OX=9606 GN=RPS19 PE=1 SV=2	5.49891e+07	4.58243e+06
sp|Q14151|SAFB2_HUMAN	46.6603	NA	107408	0;0;0;1;0;1;1;0;1;0;1;1;0;0;1;1;1;1;0;0;1;0	11	16	0.2686	11447;16404;19099;25332;21622;21701;21702;44032;19154;12461;5855;26134;26135;22545;22543;60813;60814;60815;60254;60255;13526;26555;23881;58524;58525;17179;57341;57342;44217;44218;5810	-	Scaffold attachment factor B2 OS=Homo sapiens OX=9606 GN=SAFB2 PE=1 SV=1	9.33557e+07	1.76143e+06
sp|P33992|MCM5_HUMAN	45.5975	NA	82233.2	1;1;1;1;1;1;1;1;1;1;1	11	11	0.203	46343;20913;30428;38979;38566;42592;31817;4895;26383;10115;51189	-	DNA replication licensing factor MCM5 OS=Homo sapiens OX=9606 GN=MCM5 PE=1 SV=5	3.41586e+07	726779
sp|P18621|RL17_HUMAN	51.5873	NA	21383.3	1;1;1;1;1;1;1;1;1;1;1	11	19	0.4511	37500;37501;41168;41169;47717;47716;26397;26399;13229;56528;56527;14531;30939;21241;21930;21239;17900;17897;20165	-	60S ribosomal protein L17 OS=Homo sapiens OX=9606 GN=RPL17 PE=1 SV=3	9.63303e+07	8.7573e+06
sp|P26641|EF1G_HUMAN	46.9755	NA	50087.1	1;1;1;1;1;1;1;1;1;1;1	11	14	0.357	18550;27717;38875;38876;56115;62274;18380;36189;24732;23405;23404;8348;39489;39488	-	Elongation factor 1-gamma OS=Homo sapiens OX=9606 GN=EEF1G PE=1 SV=3	5.29502e+07	1.96112e+06
sp|Q9P2I0|CPSF2_HUMAN	50.5529	NA	88430.7	1;1;1;1;1;1;1;1;1;1;1	11	14	0.2072	35320;44346;12435;48960;48959;57824;57650;57651;33505;46172;46198;38526;13363;42324	-	Cleavage and polyadenylation specificity factor subunit 2 OS=Homo sapiens OX=9606 GN=CPSF2 PE=1 SV=2	4.08033e+07	948915
sp|Q03188|CENPC_HUMAN	43.2077	NA	106769	1;1;1;1;1;1;1;1;1;1;1	11	12	0.1209	26053;17769;17768;25833;36286;24582;30857;25055;10102;22261;20099;46771	-	Centromere protein C OS=Homo sapiens OX=9606 GN=CENPC PE=1 SV=2	2.15578e+07	378206
sp|Q13601|KRR1_HUMAN	45.3279	NA	43637.7	1;1;1;1;1;1;1;1;1;1;1	11	12	0.3517	33362;33363;15960;58278;7132;35118;14104;24348;22900;44673;59290;7894	-	KRR1 small subunit processome component homolog OS=Homo sapiens OX=9606 GN=KRR1 PE=1 SV=4	8.07363e+07	3.36401e+06
sp|Q9BZJ0|CRNL1_HUMAN	48.2482	NA	100389	1;1;1;1;1;1;1;1;1;1;1	11	13	0.1545	35130;33358;28033;28032;57250;15631;15627;13172;37830;18843;15380;45448;10577	-	Crooked neck-like protein 1 OS=Homo sapiens OX=9606 GN=CRNKL1 PE=1 SV=4	2.85824e+07	510400
sp|Q9BTX1|NDC1_HUMAN	50.4799	NA	76255.4	1;1;1;1;1;1;1;1;1;1;1	11	13	0.2404	61599;49666;52171;30572;30539;49914;32214;37366;54254;19545;21395;46157;46159	-	Nucleoporin NDC1 OS=Homo sapiens OX=9606 GN=NDC1 PE=1 SV=2	5.74068e+07	2.20795e+06
sp|Q9UPN9|TRI33_HUMAN	49.2694	NA	122456	1;1;1;1;1;1;1;1;1;1;1	11	15	0.1484	44698;44699;23755;44789;7326;56086;56085;23516;24152;43569;43568;8116;31218;31215;44138	-	E3 ubiquitin-protein ligase TRIM33 OS=Homo sapiens OX=9606 GN=TRIM33 PE=1 SV=3	2.29801e+07	410359
sp|P08779|K1C16_HUMAN	52.8777	NA	51236.2	1;1;1;1;1;0;0;0;0;1;1;0;1;1;1;1;0;0;0	11	14	0.3996	27323;17399;29979;47519;28615;7941;7987;16122;24856;52315;23388;14073;28122;28124;28158;49102;48538;48537;24142;28997;28995;14835;43517;43516;43859	-	Keratin, type I cytoskeletal 16 OS=Homo sapiens OX=9606 GN=KRT16 PE=1 SV=4	3.47463e+07	992752
sp|Q13263|TIF1B_HUMAN	42.5125	NA	88493.4	1;1;1;1;1;1;1;1;1;1;1	11	12	0.1425	26049;46586;22472;17142;6143;43442;41368;41364;12396;5190;45213;10524	-	Transcription intermediary factor 1-beta OS=Homo sapiens OX=9606 GN=TRIM28 PE=1 SV=5	1.50247e+08	4.69521e+06
sp|Q92979|NEP1_HUMAN	45.3083	NA	26703.2	1;1;1;1;1;1;1;1;1;1;1	11	15	0.5615	28678;28677;56289;56288;47597;32550;28396;42273;58428;58420;58425;24996;37581;43165;12600	-	Ribosomal RNA small subunit methyltransferase NEP1 OS=Homo sapiens OX=9606 GN=EMG1 PE=1 SV=4	5.65152e+07	3.5322e+06
sp|O95785|WIZ_HUMAN	43.936	NA	178563	1;1;1;1;1;1;1;1;1;1;1	11	11	0.0927	39133;45469;24232;15673;18363;6830;26539;45963;47545;19743;38552	-	Protein Wiz OS=Homo sapiens OX=9606 GN=WIZ PE=1 SV=2	2.82794e+07	353492
sp|Q49A26|GLYR1_HUMAN	54.7151	NA	60509	1;1;1;1;1;1;1;1;1;1;1	11	17	0.2188	39448;39447;27818;35594;43683;44056;43682;46549;53432;55233;55232;10561;21753;39492;39493;45754;45753	-	Putative oxidoreductase GLYR1 OS=Homo sapiens OX=9606 GN=GLYR1 PE=1 SV=4	1.71865e+08	5.54403e+06
sp|Q9BY77|PDIP3_HUMAN	51.1175	NA	46060.5	1;1;1;1;1;1;1;1;1;1;1	11	11	0.3397	29237;41775;5789;29564;34455;16776;48325;31328;43522;29302;41719	-	Polymerase delta-interacting protein 3 OS=Homo sapiens OX=9606 GN=POLDIP3 PE=1 SV=2	1.2719e+07	454250
sp|P78406|RAE1L_HUMAN	50.8904	NA	40941.9	1;1;1;1;1;1;1;1;1;1;1	11	21	0.3777	42076;20485;20484;41534;45081;45080;12577;50936;50935;50937;14766;36243;36244;60702;60703;60709;60710;33689;31108;31109;31107	-	mRNA export factor OS=Homo sapiens OX=9606 GN=RAE1 PE=1 SV=1	1.99475e+08	1.04987e+07
sp|P25205|MCM3_HUMAN	42.146	NA	90924	1;1;1;1;1;1;1;1;1;1;1	11	16	0.1658	34573;22204;22202;25773;20215;20214;35570;47614;47615;24539;24537;9151;52063;52064;11959;11629	-	DNA replication licensing factor MCM3 OS=Homo sapiens OX=9606 GN=MCM3 PE=1 SV=3	3.26449e+07	582945
sp|Q96SB8|SMC6_HUMAN	44.2036	NA	126246	1;1;1;1;1;1;1;1;1;1;1	11	11	0.1283	27448;43078;20956;13554;11480;43465;43141;21044;26839;52207;7827	-	Structural maintenance of chromosomes protein 6 OS=Homo sapiens OX=9606 GN=SMC6 PE=1 SV=2	2.34667e+07	304763
sp|Q10570|CPSF1_HUMAN	43.4113	NA	160782	1;1;1;1;1;1;1;1;1;1;1	11	11	0.0977	40229;15754;12232;12015;53632;9572;5464;29657;57561;41507;23556	-	Cleavage and polyadenylation specificity factor subunit 1 OS=Homo sapiens OX=9606 GN=CPSF1 PE=1 SV=2	1.56513e+07	193226
sp|Q8TEM1|PO210_HUMAN	44.1022	NA	204983	1;1;1;1;1;1;1;1;1;1;1	11	12	0.0647	34797;31659;35413;37150;16428;8826;17387;8566;27397;27401;11607;15940	-	Nuclear pore membrane glycoprotein 210 OS=Homo sapiens OX=9606 GN=NUP210 PE=1 SV=3	8.24699e+07	1.07104e+06
sp|Q8NEJ9|NGDN_HUMAN	46.971	NA	35872	1;1;1;1;1;1;1;1;1;1	10	13	0.3778	8713;61397;61396;61632;28532;28533;24565;35795;35793;42000;35829;51377;32086	-	Neuroguidin OS=Homo sapiens OX=9606 GN=NGDN PE=1 SV=1	4.25921e+07	2.66201e+06
sp|O43290|SNUT1_HUMAN	44.977	NA	90200.3	1;1;1;1;1;1;1;1;1;1	10	14	0.1625	39319;39318;57118;41983;19014;13672;43608;43611;30647;30648;24017;41136;43801;43802	-	U4/U6.U5 tri-snRNP-associated protein 1 OS=Homo sapiens OX=9606 GN=SART1 PE=1 SV=1	2.90968e+07	676670
sp|Q01831|XPC_HUMAN	42.9477	NA	105887	1;1;1;1;1;1;1;1;1;1	10	12	0.1553	26977;30943;8493;36449;52788;52789;22586;18056;48546;48548;54142;49200	-	DNA repair protein complementing XP-C cells OS=Homo sapiens OX=9606 GN=XPC PE=1 SV=4	1.32164e+08	3.00373e+06
sp|Q86U86|PB1_HUMAN	36.4169	NA	192825	1;1;1;1;1;1;1;1;1;1	10	10	0.0669	33870;43942;39373;16491;8297;31491;49527;26457;12808;33571	-	Protein polybromo-1 OS=Homo sapiens OX=9606 GN=PBRM1 PE=1 SV=1	1.02081e+07	102081
sp|P15924|DESP_HUMAN	42.1534	NA	331569	1;1;1;1;1;1;1;1;1;1	10	10	0.054	55243;53379;49576;58841;16750;23706;21855;24588;34122;15286	-	Desmoplakin OS=Homo sapiens OX=9606 GN=DSP PE=1 SV=3	1.6845e+07	82573.3
sp|Q53GS9|SNUT2_HUMAN	44.1006	NA	65339.7	1;1;1;1;1;1;1;1;1;1	10	12	0.2124	46725;46726;20502;31020;6359;39615;58869;53581;53582;27139;35262;27948	-	U4/U6.U5 tri-snRNP-associated protein 2 OS=Homo sapiens OX=9606 GN=USP39 PE=1 SV=2	3.30301e+07	1.06549e+06
sp|Q9P0M6|H2AW_HUMAN	42.0812	NA	40033.4	0;1;1;1;1;0;1;1;1;1;1;1	10	15	0.4543	11443;34976;34975;55615;9847;18673;44704;44703;11610;38001;27962;6169;46199;46200;49342;49344;49341;49343	-	Core histone macro-H2A.2 OS=Homo sapiens OX=9606 GN=MACROH2A2 PE=1 SV=3	8.50693e+07	4.47733e+06
sp|P29590|PML_HUMAN	39.942	NA	97488.9	1;1;1;1;1;1;1;1;1;1	10	12	0.178	30659;60490;60491;21189;21188;28431;38209;21382;8142;37530;61076;22255	-	Protein PML OS=Homo sapiens OX=9606 GN=PML PE=1 SV=3	1.96456e+07	400930
sp|P61158|ARP3_HUMAN	44.33	NA	47341	1;1;1;1;1;1;1;1;1;1	10	20	0.2847	40917;40916;22298;53505;53511;33628;33627;54460;21247;21246;47041;47043;47040;47042;47362;47364;24956;17320;22677;22676	-	Actin-related protein 3 OS=Homo sapiens OX=9606 GN=ACTR3 PE=1 SV=3	9.26465e+07	4.41174e+06
sp|P84098|RL19_HUMAN	40.0428	NA	23451.2	1;1;1;1;1;1;1;1;1;1	10	14	0.352	21365;21364;14600;18177;18175;47631;47634;6201;15167;13572;19322;19323;7479;44910	-	60S ribosomal protein L19 OS=Homo sapiens OX=9606 GN=RPL19 PE=1 SV=1	7.80663e+07	8.67404e+06
sp|Q9NVX2|NLE1_HUMAN	51.0248	NA	53287.1	1;1;1;1;1;1;1;1;1;1	10	14	0.332	54673;22013;56424;56423;56422;46479;46481;30899;23118;52642;52643;36268;34535;22791	-	Notchless protein homolog 1 OS=Homo sapiens OX=9606 GN=NLE1 PE=1 SV=4	6.27522e+07	2.24115e+06
sp|Q96I25|SPF45_HUMAN	42.083	NA	44933.9	1;1;1;1;1;1;1;1;1;1	10	16	0.1995	30157;47575;47576;29730;29729;12574;12572;36390;36389;12343;27674;27673;15750;21063;31369;31370	-	Splicing factor 45 OS=Homo sapiens OX=9606 GN=RBM17 PE=1 SV=1	4.04922e+07	1.61969e+06
sp|Q9NWH9|SLTM_HUMAN	42.3881	NA	117079	1;1;1;1;1;1;1;1;1;1	10	14	0.1422	41948;30813;21231;21228;23145;40957;40956;55372;21805;58369;58370;42283;38537;38538	-	SAFB-like transcription modulator OS=Homo sapiens OX=9606 GN=SLTM PE=1 SV=2	1.76201e+07	345491
sp|P40227|TCPZ_HUMAN	45.1911	NA	57987.6	1;1;1;1;1;1;1;1;1;1	10	12	0.2467	40903;51862;31648;31649;24965;48351;13726;33601;6962;53408;53409;52122	-	T-complex protein 1 subunit zeta OS=Homo sapiens OX=9606 GN=CCT6A PE=1 SV=3	2.01279e+07	694065
sp|Q99567|NUP88_HUMAN	40.9182	NA	83488.8	1;1;1;1;1;1;1;1;1;1	10	11	0.197	23489;22739;19868;56605;56606;59154;43966;9921;22923;23150;41660	-	Nuclear pore complex protein Nup88 OS=Homo sapiens OX=9606 GN=NUP88 PE=1 SV=2	4.65821e+07	1.25898e+06
sp|P33991|MCM4_HUMAN	42.9065	NA	96497.6	1;1;1;1;1;1;1;1;1;1	10	12	0.1518	14292;20668;25841;43525;43586;43582;47296;48911;41970;41967;40161;11631	-	DNA replication licensing factor MCM4 OS=Homo sapiens OX=9606 GN=MCM4 PE=1 SV=5	2.17111e+07	425707
sp|Q6RFH5|WDR74_HUMAN	45.1447	NA	42414.7	1;1;1;1;1;1;1;1;1;1	10	11	0.374	34425;37552;33583;27122;11909;45544;45543;62266;43286;14928;37873	-	WD repeat-containing protein 74 OS=Homo sapiens OX=9606 GN=WDR74 PE=1 SV=1	2.00295e+07	834564
sp|P40939|ECHA_HUMAN	43.127	NA	82946.9	1;1;1;1;1;1;1;1;1;1	10	10	0.1337	8387;34427;18370;11692;29109;26478;30205;37669;29502;56174	-	Trifunctional enzyme subunit alpha, mitochondrial OS=Homo sapiens OX=9606 GN=HADHA PE=1 SV=2	2.19603e+08	4.99098e+06
sp|Q99623|PHB2_HUMAN	38.2704	NA	33275.9	1;1;1;1;1;1;1;1;1;1	10	11	0.3311	6766;8770;10936;21238;22438;22439;20780;22358;13806;22170;43674	-	Prohibitin-2 OS=Homo sapiens OX=9606 GN=PHB2 PE=1 SV=2	4.95802e+07	1.90693e+06
sp|P46783|RS10_HUMAN	45.5859	NA	18885.9	1;1;1;0;1;1;1;1;1;1;1	10	15	0.5273	31417;40104;40103;40105;43713;5844;25016;46243;61287;42689;42686;17990;42226;15550;15551;16235	-	40S ribosomal protein S10 OS=Homo sapiens OX=9606 GN=RPS10 PE=1 SV=1	9.05349e+07	6.96422e+06
sp|Q9NRG9|AAAS_HUMAN	46.8515	NA	59536.3	1;1;1;1;1;1;1;1;1;1	10	13	0.2509	7010;33196;34008;41367;41370;20710;39954;49902;49903;29226;29227;28963;41841	-	Aladin OS=Homo sapiens OX=9606 GN=AAAS PE=1 SV=1	3.75189e+07	1.29376e+06
sp|P33993|MCM7_HUMAN	47.3438	NA	81256.6	1;1;1;1;1;1;1;1;1;1	10	12	0.2225	35549;42339;51659;46878;46874;42659;37765;39455;42725;42722;38179;41650	-	DNA replication licensing factor MCM7 OS=Homo sapiens OX=9606 GN=MCM7 PE=1 SV=4	2.89357e+07	602827
sp|P06744|G6PI_HUMAN	45.7616	NA	63107.2	1;1;1;1;1;1;1;1;1;1	10	12	0.3047	10277;39067;22496;42141;55600;55598;42431;59754;39511;54821;36962;36963	-	Glucose-6-phosphate isomerase OS=Homo sapiens OX=9606 GN=GPI PE=1 SV=4	1.7095e+07	518029
sp|Q13724|MOGS_HUMAN	44.2603	NA	91860.6	1;1;1;1;1;1;1;1;1;1	10	12	0.1983	14397;32322;58715;42391;42393;43932;49723;25001;54112;54113;51777;57922	-	Mannosyl-oligosaccharide glucosidase OS=Homo sapiens OX=9606 GN=MOGS PE=1 SV=5	2.49574e+07	594224
sp|Q8WUM4|PDC6I_HUMAN	37.3725	NA	95963.1	1;1;1;1;1;1;1;1;1;1	10	12	0.129	47169;13920;13919;8343;10911;34325;34813;26378;23589;20413;26436;26437	-	Programmed cell death 6-interacting protein OS=Homo sapiens OX=9606 GN=PDCD6IP PE=1 SV=1	3.25157e+07	602142
sp|P49368|TCPG_HUMAN	42.9104	NA	60495.3	1;1;1;1;1;1;1;1;1;1	10	12	0.2202	23128;23132;27295;20301;18437;23941;29913;29912;24893;23233;55498;8803	-	T-complex protein 1 subunit gamma OS=Homo sapiens OX=9606 GN=CCT3 PE=1 SV=4	5.90509e+08	1.59597e+07
sp|P11940|PABP1_HUMAN	45.782	NA	70625.9	0;1;1;1;1;0;1;1;0;0;1;1;1;0;1	10	14	0.2877	24380;29946;19951;15309;40261;40260;56571;35301;35302;30248;5092;21367;21366;30971;30969;29417;29416;12011;44600;16869	-	Polyadenylate-binding protein 1 OS=Homo sapiens OX=9606 GN=PABPC1 PE=1 SV=2	1.49195e+08	3.92619e+06
sp|P27824|CALX_HUMAN	47.3381	NA	67525.8	1;1;1;1;1;1;1;1;1;1	10	14	0.2264	40955;57102;51436;48324;37318;37317;43135;43138;43134;25132;8927;31963;56295;56294	-	Calnexin OS=Homo sapiens OX=9606 GN=CANX PE=1 SV=2	2.76593e+07	1.02442e+06
sp|Q9P2E9|RRBP1_HUMAN	41.7211	NA	152365	1;1;1;1;1;1;1;1;1;1	10	12	0.0865	29446;19433;13885;33757;12311;28165;17580;20864;44508;44507;44510;43009	-	Ribosome-binding protein 1 OS=Homo sapiens OX=9606 GN=RRBP1 PE=1 SV=5	1.39585e+07	129245
sp|O43818|U3IP2_HUMAN	39.886	NA	51808.5	1;1;1;1;1;1;1;1;1;1	10	13	0.3074	12027;20447;19890;19888;62574;9771;47721;47722;5893;18798;58633;58634;8302	-	U3 small nucleolar RNA-interacting protein 2 OS=Homo sapiens OX=9606 GN=RRP9 PE=1 SV=1	7.11635e+07	2.54155e+06
sp|Q03164|KMT2A_HUMAN	35.8746	NA	431497	1;1;1;1;1;1;1;1;1;1	10	11	0.0328	35558;48128;38988;33118;33119;31140;18192;19510;20849;14277;23740	-	Histone-lysine N-methyltransferase 2A OS=Homo sapiens OX=9606 GN=KMT2A PE=1 SV=5	1.57773e+07	87167.6
sp|Q13330|MTA1_HUMAN	42.2759	NA	80735.3	1;1;1;0;1;1;1;1;0;1;0;1;1;0	10	13	0.2406	35592;23627;35252;35251;15789;57989;57988;9369;17928;24308;24307;26808;26806;18149;39205;20268;24769;18245	-	Metastasis-associated protein MTA1 OS=Homo sapiens OX=9606 GN=MTA1 PE=1 SV=2	3.21016e+07	605691
sp|P40937|RFC5_HUMAN	46.198	NA	38472.2	1;1;1;1;1;1;1;1;1;1	10	12	0.4294	19612;28088;50677;50676;45844;45843;5608;35421;47883;50770;10840;53994	-	Replication factor C subunit 5 OS=Homo sapiens OX=9606 GN=RFC5 PE=1 SV=1	5.94388e+07	2.04961e+06
sp|P42696|RBM34_HUMAN	46.2225	NA	48535.1	1;1;1;1;1;1;1;1;1;1	10	16	0.3186	40940;40937;33305;27125;27124;51813;16663;53650;53649;36615;36620;36617;46391;46388;29822;16095	-	RNA-binding protein 34 OS=Homo sapiens OX=9606 GN=RBM34 PE=1 SV=2	3.01306e+07	971956
sp|Q6ZMZ3|SYNE3_HUMAN	34.0652	NA	112146	1;1;1;1;1;1;1;1;1;1	10	11	0.121	32083;32908;30934;25144;56165;21692;9933;31967;5336;35569;35605	-	Nesprin-3 OS=Homo sapiens OX=9606 GN=SYNE3 PE=1 SV=2	4.89797e+08	7.20289e+06
sp|Q96EE3|SEH1_HUMAN	47.8329	NA	39623.4	1;1;1;1;1;1;1;1;1;1	10	14	0.4361	52595;52593;45873;45872;59228;13189;17647;17601;17599;51380;44332;44333;35204;50143	-	Nucleoporin SEH1 OS=Homo sapiens OX=9606 GN=SEH1L PE=1 SV=3	2.57657e+07	1.12025e+06
sp|O14647|CHD2_HUMAN	41.8677	NA	211214	1;1;1;1;0;0;1;0;0;0;1;1;1;1;1;0	10	11	0.0957	34388;43881;8671;31858;22081;29712;30639;22705;14213;7495;40938;41788;41789;45859;13596;19348;17261	-	Chromodomain-helicase-DNA-binding protein 2 OS=Homo sapiens OX=9606 GN=CHD2 PE=1 SV=2	4.75837e+07	461977
sp|Q07666|KHDR1_HUMAN	44.9602	NA	48197.2	1;1;1;1;1;1;1;1;1;1	10	19	0.3115	61318;37514;37513;50831;50830;15699;15698;11577;21614;21615;40564;40563;29183;29184;21065;21064;59777;59775;59858	-	KH domain-containing, RNA-binding, signal transduction-associated protein 1 OS=Homo sapiens OX=9606 GN=KHDRBS1 PE=1 SV=1	5.4307e+07	2.4685e+06
sp|P46100|ATRX_HUMAN	40.7026	NA	282411	1;1;1;1;1;1;1;1;1;1	10	11	0.0486	20241;38924;49862;25060;18986;42254;42247;27863;10147;36278;17572	-	Transcriptional regulator ATRX OS=Homo sapiens OX=9606 GN=ATRX PE=1 SV=5	2.8874e+07	218743
sp|Q8IWX8|CHERP_HUMAN	39.4295	NA	103637	1;1;1;1;1;1;1;1;1;1	10	11	0.1561	10495;39860;22920;33009;33010;11856;28785;46114;60336;9051;52366	-	Calcium homeostasis endoplasmic reticulum protein OS=Homo sapiens OX=9606 GN=CHERP PE=1 SV=3	3.38817e+07	968049
sp|O75534|CSDE1_HUMAN	36.4856	NA	88828.9	1;1;1;1;1;1;1;1;1;1	10	11	0.1353	47330;7219;12998;13288;15886;15883;55014;10693;5799;20546;14294	-	Cold shock domain-containing protein E1 OS=Homo sapiens OX=9606 GN=CSDE1 PE=1 SV=2	2.29414e+07	417116
sp|Q13501|SQSTM_HUMAN	48.456	NA	47656.9	1;1;1;1;1;1;1;1;1;1	10	19	0.4727	54979;54980;22005;38676;38677;60715;55690;55833;55701;55689;45627;45625;45623;45622;53648;53845;33304;56503;45601	-	Sequestosome-1 OS=Homo sapiens OX=9606 GN=SQSTM1 PE=1 SV=1	6.79162e+07	4.24476e+06
sp|Q9Y3C1|NOP16_HUMAN	49.4043	NA	21175.1	1;1;1;1;1;1;1;1;1;1	10	14	0.4831	26377;26375;29785;43628;47097;44312;44311;47136;35306;47098;47096;29180;41979;42350	-	Nucleolar protein 16 OS=Homo sapiens OX=9606 GN=NOP16 PE=1 SV=2	2.03509e+07	1.85008e+06
sp|Q9Y3I0|RTCB_HUMAN	45.0118	NA	55174.9	1;1;1;1;1;1;1;1;1;1	10	10	0.3386	51008;55007;25488;26938;49023;31566;12214;29231;59495;55574	-	RNA-splicing ligase RtcB homolog OS=Homo sapiens OX=9606 GN=RTCB PE=1 SV=1	3.31725e+07	1.14388e+06
sp|P62241|RS8_HUMAN	45.4585	NA	24190.2	1;1;1;1;1;1;1;1;1;1	10	15	0.4471	12513;43969;43970;13030;39744;39745;33881;27718;27722;31464;31768;36950;37391;37389;22529	-	40S ribosomal protein S8 OS=Homo sapiens OX=9606 GN=RPS8 PE=1 SV=2	1.24089e+08	1.24089e+07
sp|Q15717|ELAV1_HUMAN	41.3069	NA	36069.1	1;1;1;1;1;1;1;1;1;1	10	14	0.4509	13101;46724;55457;36080;36082;55459;55461;27949;36529;49283;41290;41267;27220;27215	-	ELAV-like protein 1 OS=Homo sapiens OX=9606 GN=ELAVL1 PE=1 SV=2	4.89352e+07	2.87854e+06
sp|Q9UKD2|MRT4_HUMAN	44.6486	NA	27542.9	1;1;1;1;1;1;1;1;1;1	10	18	0.4937	55960;55961;23109;23758;28828;28829;17428;17427;16737;19331;19330;40416;40415;30168;30165;10213;28254;15394	-	mRNA turnover protein 4 homolog OS=Homo sapiens OX=9606 GN=MRTO4 PE=1 SV=2	7.97167e+07	4.98229e+06
sp|O60231|DHX16_HUMAN	44.088	NA	119189	1;1;1;1;1;1;1;1;1;1;0	10	10	0.1306	30403;31692;27412;51812;17884;55044;28685;41960;19919;23122;18210	-	Pre-mRNA-splicing factor ATP-dependent RNA helicase DHX16 OS=Homo sapiens OX=9606 GN=DHX16 PE=1 SV=2	1.20456e+07	215100
sp|P35659|DEK_HUMAN	38.4627	NA	42647.9	1;1;1;1;1;1;1;1;1;1	10	14	0.2907	13725;10690;10689;44348;44706;44349;44347;31677;20818;28071;17097;23086;11011;38377	-	Protein DEK OS=Homo sapiens OX=9606 GN=DEK PE=1 SV=1	3.56145e+07	1.48394e+06
sp|P53350|PLK1_HUMAN	34.2614	NA	68211.6	1;1;1;1;1;1;1	7	9	0.1692	36113;29448;24815;25330;25328;11624;59738;19005;19006	-	Serine/threonine-protein kinase PLK1 OS=Homo sapiens OX=9606 GN=PLK1 PE=1 SV=1	2.17587e+07	604407
sp|P62244|RS15A_HUMAN	23.4223	NA	14830	1;1;1;1;1;1	6	9	0.4615	6298;23125;23126;9992;39310;39309;13213;50412;50413	-	40S ribosomal protein S15a OS=Homo sapiens OX=9606 GN=RPS15A PE=1 SV=2	7.74088e+07	7.03716e+06
sp|P21796|VDAC1_HUMAN	27.878	NA	30753.6	1;1;1;1;1;1	6	7	0.2933	9454;44984;41845;48219;48218;8765;28802	-	Voltage-dependent anion-selective channel protein 1 OS=Homo sapiens OX=9606 GN=VDAC1 PE=1 SV=2	5.24301e+08	2.91278e+07
sp|P43686|PRS6B_HUMAN	23.2606	NA	47336.5	1;1;1;1;1	5	6	0.1866	29246;29243;44945;50365;54623;13770	-	26S proteasome regulatory subunit 6B OS=Homo sapiens OX=9606 GN=PSMC4 PE=1 SV=2	8.85043e+06	402292
sp|P36542|ATPG_HUMAN	25.5124	NA	32975.3	1;1;1;1;1	5	7	0.2718	26954;26822;59999;40572;40571;25382;25380	-	ATP synthase subunit gamma, mitochondrial OS=Homo sapiens OX=9606 GN=ATP5F1C PE=1 SV=1	1.2017e+07	706881
sp|Q9NUU7|DD19A_HUMAN	23.4916	NA	53940.8	1;1;1;1;1	5	5	0.1444	49032;7144;20863;20735;53835	-	ATP-dependent RNA helicase DDX19A OS=Homo sapiens OX=9606 GN=DDX19A PE=1 SV=1	1.30186e+07	382899
sp|Q5BKZ1|ZN326_HUMAN	21.2269	NA	65613	1;1;1;1;1	5	5	0.1271	7714;47964;25235;28650;58194	-	DBIRD complex subunit ZNF326 OS=Homo sapiens OX=9606 GN=ZNF326 PE=1 SV=2	1.46672e+07	458350
sp|Q8N163|CCAR2_HUMAN	17.2899	NA	102838	1;1;1;1;1	5	5	0.0888	35523;10909;60980;33619;36598	-	Cell cycle and apoptosis regulator protein 2 OS=Homo sapiens OX=9606 GN=CCAR2 PE=1 SV=2	2.90822e+07	570239
sp|P49454|CENPF_HUMAN	23.9024	NA	357306	1;1;1;1;1	5	5	0.0225	24681;33327;39108;51623;21948	-	Centromere protein F OS=Homo sapiens OX=9606 GN=CENPF PE=1 SV=3	1.36062e+08	586475
sp|Q9NPF5|DMAP1_HUMAN	20.2219	NA	52959.8	1;1;1;1;1	5	6	0.1156	20264;26900;26901;42411;25271;11327	-	DNA methyltransferase 1-associated protein 1 OS=Homo sapiens OX=9606 GN=DMAP1 PE=1 SV=1	1.36842e+07	441425
sp|P53582|MAP11_HUMAN	19.6758	NA	43187.2	1;1;1;1;1	5	5	0.2124	21082;23728;62273;36673;23099	-	Methionine aminopeptidase 1 OS=Homo sapiens OX=9606 GN=METAP1 PE=1 SV=2	2.15106e+07	977753
sp|Q8NFH4|NUP37_HUMAN	24.1061	NA	36684	1;1;1;1;1	5	5	0.2147	13418;22958;41356;43949;43301	-	Nucleoporin Nup37 OS=Homo sapiens OX=9606 GN=NUP37 PE=1 SV=1	3.23288e+07	2.02055e+06
sp|Q15361|TTF1_HUMAN	16.1101	NA	102987	1;1;1;1;1	5	5	0.0552	19138;32775;7879;15475;19123	-	Transcription termination factor 1 OS=Homo sapiens OX=9606 GN=TTF1 PE=1 SV=3	2.94567e+07	613681
sp|P59998|ARPC4_HUMAN	21.5878	NA	19654.3	1;1;1;1;1	5	5	0.244	14275;12432;22114;55874;57116	-	Actin-related protein 2/3 complex subunit 4 OS=Homo sapiens OX=9606 GN=ARPC4 PE=1 SV=3	3.83428e+07	2.94944e+06
sp|Q9HCG8|CWC22_HUMAN	20.9785	NA	105402	1;1;1;1;1	5	7	0.0848	53259;53261;55061;44000;44002;9619;25538	-	Pre-mRNA-splicing factor CWC22 homolog OS=Homo sapiens OX=9606 GN=CWC22 PE=1 SV=3	6.47838e+06	134966
sp|Q8TAQ2|SMRC2_HUMAN	23.465	NA	132797	0;1;1;0;1;1;0;1	5	6	0.0988	14644;43589;43588;27664;11693;61627;11268;27035;41495	-	SWI/SNF complex subunit SMARCC2 OS=Homo sapiens OX=9606 GN=SMARCC2 PE=1 SV=1	1.01723e+07	188375
sp|Q13868|EXOS2_HUMAN	21.6925	NA	32768.1	1;1;1;1;1	5	6	0.1809	43063;43064;34532;17635;20761;14609	-	Exosome complex component RRP4 OS=Homo sapiens OX=9606 GN=EXOSC2 PE=1 SV=2	2.28314e+07	1.26841e+06
sp|Q9NW64|RBM22_HUMAN	15.3079	NA	46865.4	1;1;1;1;1	5	5	0.1357	16198;38696;26136;41098;8225	-	Pre-mRNA-splicing factor RBM22 OS=Homo sapiens OX=9606 GN=RBM22 PE=1 SV=1	6.42834e+06	247244
sp|Q96QD9|UIF_HUMAN	16.6092	NA	35796.4	1;1;1;1;1	5	5	0.1635	28777;20650;10375;29042;12887	-	UAP56-interacting factor OS=Homo sapiens OX=9606 GN=FYTTD1 PE=1 SV=3	2.24791e+07	1.12395e+06
sp|Q9P2J5|SYLC_HUMAN	19.601	NA	134379	1;1;1;1;1	5	5	0.04	23043;22696;19473;24216;12886	-	Leucine--tRNA ligase, cytoplasmic OS=Homo sapiens OX=9606 GN=LARS1 PE=1 SV=2	2.06143e+07	327211
sp|Q13427|PPIG_HUMAN	21.6189	NA	88564.1	1;1;1;1;1	5	6	0.0637	16747;46893;44812;32091;32715;25346	-	Peptidyl-prolyl cis-trans isomerase G OS=Homo sapiens OX=9606 GN=PPIG PE=1 SV=2	6.211e+06	221821
sp|P16615|AT2A2_HUMAN	23.566	NA	114683	1;1;1;1;1	5	6	0.0797	49854;14786;32769;46936;46933;55312	-	Sarcoplasmic/endoplasmic reticulum calcium ATPase 2 OS=Homo sapiens OX=9606 GN=ATP2A2 PE=1 SV=1	2.36242e+07	454312
sp|Q92614|MY18A_HUMAN	24.9333	NA	232971	1;1;1;1;1	5	5	0.0385	35573;14952;28098;55035;47873	-	Unconventional myosin-XVIIIa OS=Homo sapiens OX=9606 GN=MYO18A PE=1 SV=3	4.71978e+06	34961.3
sp|Q9Y5S9|RBM8A_HUMAN	22.2194	NA	19876.7	1;1;1;1;1	5	6	0.4598	11713;28436;50430;50431;19673;61179	-	RNA-binding protein 8A OS=Homo sapiens OX=9606 GN=RBM8A PE=1 SV=1	6.07083e+06	758854
sp|P62829|RL23_HUMAN	21.0968	NA	14856.1	1;1;1;1;1	5	8	0.2	14555;42732;42730;32724;33351;36549;36548;10671	-	60S ribosomal protein L23 OS=Homo sapiens OX=9606 GN=RPL23 PE=1 SV=1	2.01596e+07	2.01596e+06
sp|P50914|RL14_HUMAN	20.1791	NA	23417	1;1;1;1;1	5	6	0.2047	3894;28027;15893;9761;23056;23057	-	60S ribosomal protein L14 OS=Homo sapiens OX=9606 GN=RPL14 PE=1 SV=4	7.11946e+07	5.93288e+06
sp|O43390|HNRPR_HUMAN	25.0854	NA	70899.2	0;1;1;0;1;1;0;1	5	5	0.169	11782;40208;55651;9695;32151;40688;26181;27302	-	Heterogeneous nuclear ribonucleoprotein R OS=Homo sapiens OX=9606 GN=HNRNPR PE=1 SV=1	2.766e+07	674635
sp|Q8WXH0|SYNE2_HUMAN	20.4528	NA	795944	1;1;1;1;1	5	5	0.0093	31033;45914;42981;26824;7626	-	Nesprin-2 OS=Homo sapiens OX=9606 GN=SYNE2 PE=1 SV=3	2.31611e+07	51583.7
sp|Q7L0Y3|TM10C_HUMAN	17.7266	NA	47316.6	1;1;1;1;1	5	5	0.1266	14293;47099;11115;16142;18665	-	tRNA methyltransferase 10 homolog C OS=Homo sapiens OX=9606 GN=TRMT10C PE=1 SV=2	9.31916e+06	321350
sp|Q12996|CSTF3_HUMAN	21.4516	NA	82868.7	1;1;1;1;1	5	6	0.1116	41822;55265;47708;47705;30841;16002	-	Cleavage stimulation factor subunit 3 OS=Homo sapiens OX=9606 GN=CSTF3 PE=1 SV=1	2.29996e+08	5.74989e+06
sp|Q6NW34|NEPRO_HUMAN	19.1277	NA	64510.4	1;1;1;1;1	5	5	0.1058	21447;20904;35088;22418;37285	-	Nucleolus and neural progenitor protein OS=Homo sapiens OX=9606 GN=NEPRO PE=1 SV=3	9.87388e+06	259839
sp|Q06330|SUH_HUMAN	19.0777	NA	55601.5	1;1;1;1;1	5	6	0.104	32910;21524;21523;39070;23175;36946	-	Recombining binding protein suppressor of hairless OS=Homo sapiens OX=9606 GN=RBPJ PE=1 SV=3	6.67579e+06	290252
sp|Q15326|ZMY11_HUMAN	19.6583	NA	70917.1	1;1;1;1;1	5	6	0.088	34928;34927;46313;11240;15661;6554	-	Zinc finger MYND domain-containing protein 11 OS=Homo sapiens OX=9606 GN=ZMYND11 PE=1 SV=2	7.44239e+06	218894
sp|Q05D32|CTSL2_HUMAN	16.299	NA	52966.1	1;1;1;1;1	5	5	0.103	7728;31058;9659;15639;36631	-	CTD small phosphatase-like protein 2 OS=Homo sapiens OX=9606 GN=CTDSPL2 PE=1 SV=2	8.26383e+06	393516
sp|P14678|RSMB_HUMAN	21.852	NA	24593.7	1;1;1;1;1	5	7	0.2417	49406;49405;8439;16571;16569;10388;21429	-	Small nuclear ribonucleoprotein-associated proteins B and B' OS=Homo sapiens OX=9606 GN=SNRPB PE=1 SV=2	4.85876e+07	3.23917e+06
sp|P00338|LDHA_HUMAN	19.8061	NA	36665.4	1;1;0;1;1;1	5	7	0.1747	11865;33485;33487;6101;11381;11379;24303;20344	-	L-lactate dehydrogenase A chain OS=Homo sapiens OX=9606 GN=LDHA PE=1 SV=2	3.33186e+07	1.38827e+06
sp|P12004|PCNA_HUMAN	16.8772	NA	28750.3	1;1;1;1;1	5	5	0.1839	47693;9573;10751;11942;6407	-	Proliferating cell nuclear antigen OS=Homo sapiens OX=9606 GN=PCNA PE=1 SV=1	1.30859e+07	726996
sp|Q6P9B9|INT5_HUMAN	24.819	NA	107927	1;1;1;1;1	5	5	0.0991	41575;62784;30502;29528;14456	-	Integrator complex subunit 5 OS=Homo sapiens OX=9606 GN=INTS5 PE=1 SV=1	1.23911e+06	34419.6
sp|Q86V48|LUZP1_HUMAN	20.9029	NA	120202	1;1;1;1;1	5	7	0.052	29369;29368;35587;35588;21884;19178;29605	-	Leucine zipper protein 1 OS=Homo sapiens OX=9606 GN=LUZP1 PE=1 SV=2	9.73581e+06	137124
sp|P01857|IGHG1_HUMAN	20.8252	NA	36083.2	1;1;0;1;1;1;0;0	5	6	0.2455	8901;8902;24449;8800;38717;21138;43358;41846;50527;50526;50544;50543	sp|P0DOX5|IGG1_HUMAN	Immunoglobulin heavy constant gamma 1 OS=Homo sapiens OX=9606 GN=IGHG1 PE=1 SV=1	8.31635e+08	5.54423e+07
sp|Q969G3|SMCE1_HUMAN	25.5124	NA	46620.6	1;1;1;1;1	5	7	0.1484	39282;29761;32542;32541;22760;27698;27697	-	SWI/SNF-related matrix-associated actin-dependent regulator of chromatin subfamily E member 1 OS=Homo sapiens OX=9606 GN=SMARCE1 PE=1 SV=2	1.02683e+07	466739
sp|P53621|COPA_HUMAN	21.5327	NA	138258	1;1;1;1;1	5	5	0.0572	43578;50965;12575;21334;36913	-	Coatomer subunit alpha OS=Homo sapiens OX=9606 GN=COPA PE=1 SV=2	1.31256e+07	172705
sp|P47897|SYQ_HUMAN	20.3012	NA	87742.9	1;1;1;1;1	5	5	0.0929	19427;57523;40654;19555;17420	-	Glutamine--tRNA ligase OS=Homo sapiens OX=9606 GN=QARS1 PE=1 SV=1	5.0875e+06	101750
sp|Q9UGN5|PARP2_HUMAN	20.6997	NA	66163.5	1;1;1;1;1	5	7	0.1527	62843;32489;33117;12123;42842;42843;5740	-	Poly [ADP-ribose] polymerase 2 OS=Homo sapiens OX=9606 GN=PARP2 PE=1 SV=2	7.69781e+06	213828
sp|Q00325|MPCP_HUMAN	18.1444	NA	40068.7	1;1;1;1;1	5	5	0.163	15031;9029;40214;28288;45918	-	Phosphate carrier protein, mitochondrial OS=Homo sapiens OX=9606 GN=SLC25A3 PE=1 SV=2	1.94012e+07	970059
sp|P20042|IF2B_HUMAN	20.9693	NA	38364.4	1;1;1;1;1	5	6	0.1922	26323;22437;22436;55550;28383;7575	-	Eukaryotic translation initiation factor 2 subunit 2 OS=Homo sapiens OX=9606 GN=EIF2S2 PE=1 SV=2	1.06015e+07	481886
sp|Q8WXF1|PSPC1_HUMAN	21.5279	NA	58706.2	1;1;1;1;1	5	5	0.1128	16946;25281;21493;46077;26138	-	Paraspeckle component 1 OS=Homo sapiens OX=9606 GN=PSPC1 PE=1 SV=1	1.83283e+07	733131
sp|Q13415|ORC1_HUMAN	17.9005	NA	97288.6	1;1;1;1;1	5	6	0.0708	27711;22113;52506;52504;14827;8768	-	Origin recognition complex subunit 1 OS=Homo sapiens OX=9606 GN=ORC1 PE=1 SV=2	4.42218e+08	8.67093e+06
sp|Q9P258|RCC2_HUMAN	19.7682	NA	56049.2	1;1;1;1;1	5	6	0.1322	40849;40851;30012;33984;46938;8293	-	Protein RCC2 OS=Homo sapiens OX=9606 GN=RCC2 PE=1 SV=2	1.48669e+07	464591
sp|Q9NS91|RAD18_HUMAN	17.8302	NA	56187.3	1;1;1;1;1	5	6	0.101	26673;14622;20332;31216;31270;10716	-	E3 ubiquitin-protein ligase RAD18 OS=Homo sapiens OX=9606 GN=RAD18 PE=1 SV=2	1.10941e+07	336186
sp|P31153|METK2_HUMAN	21.7568	NA	43633.3	1;1;1;1;1	5	5	0.1494	31539;25134;13349;28295;28566	-	S-adenosylmethionine synthase isoform type-2 OS=Homo sapiens OX=9606 GN=MAT2A PE=1 SV=1	2.56561e+07	1.22172e+06
sp|P11177|ODPB_HUMAN	21.1886	NA	39208	1;1;1;1;1	5	7	0.2006	11041;40438;42894;42895;42751;42337;41715	-	Pyruvate dehydrogenase E1 component subunit beta, mitochondrial OS=Homo sapiens OX=9606 GN=PDHB PE=1 SV=3	1.326e+07	736664
sp|P21980|TGM2_HUMAN	22.7154	NA	77279.7	1;1;1;1;1	5	8	0.0917	41673;58306;36543;36544;28432;28433;28435;29958	-	Protein-glutamine gamma-glutamyltransferase 2 OS=Homo sapiens OX=9606 GN=TGM2 PE=1 SV=2	6.59876e+06	183299
sp|Q7Z406|MYH14_HUMAN	21.5434	NA	227732	0;0;1;0;0;1;1;0;0;0;0;1;0;1;0	5	6	0.0757	14690;13938;12547;24062;22569;22567;35335;18893;8925;10532;39943;39966;39532;35292;35294;30253;30252;15642;37675;4736	-	Myosin-14 OS=Homo sapiens OX=9606 GN=MYH14 PE=1 SV=2	3.81636e+07	305309
sp|P55084|ECHB_HUMAN	17.9519	NA	51261.5	1;1;1;1;1	5	5	0.1456	16149;19083;60879;9176;9380	-	Trifunctional enzyme subunit beta, mitochondrial OS=Homo sapiens OX=9606 GN=HADHB PE=1 SV=3	1.4535e+07	501207
sp|Q16629|SRSF7_HUMAN	21.68	NA	27350	1;1;1;1;1	5	9	0.2437	16472;52736;52737;13692;23549;23548;24169;39773;39772	-	Serine/arginine-rich splicing factor 7 OS=Homo sapiens OX=9606 GN=SRSF7 PE=1 SV=1	1.11513e+08	6.96954e+06
sp|Q15554|TERF2_HUMAN	23.0217	NA	59556.6	1;1;1;1;1	5	7	0.1162	31884;31883;48021;48022;16818;23350;29608	-	Telomeric repeat-binding factor 2 OS=Homo sapiens OX=9606 GN=TERF2 PE=1 SV=3	1.07373e+07	370251
sp|P35637|FUS_HUMAN	26.5538	NA	53393.8	0;1;1;0;1;1;1	5	12	0.1388	14639;43805;43808;43804;50959;50958;50957;51214;51215;30556;38358;38359;30097;42614	-	RNA-binding protein FUS OS=Homo sapiens OX=9606 GN=FUS PE=1 SV=1	5.27174e+07	3.10102e+06
sp|Q96MU7|YTDC1_HUMAN	21.3589	NA	84649.3	1;1;1;1;1	5	9	0.0839	9727;40346;40347;40672;40673;34291;34292;22222;22220	-	YTH domain-containing protein 1 OS=Homo sapiens OX=9606 GN=YTHDC1 PE=1 SV=3	1.14111e+07	316975
sp|P19823|ITIH2_HUMAN	20.1196	NA	106397	1;1;1;1;1	5	6	0.0846	27310;36432;42434;42436;58914;30523	-	Inter-alpha-trypsin inhibitor heavy chain H2 OS=Homo sapiens OX=9606 GN=ITIH2 PE=1 SV=2	8.75371e+06	171641
sp|Q9H7N4|SFR19_HUMAN	19.6581	NA	139186	1;1;1;1;1	5	6	0.0419	44438;39818;39819;47440;21153;8209	-	Splicing factor, arginine/serine-rich 19 OS=Homo sapiens OX=9606 GN=SCAF1 PE=1 SV=3	9.08159e+06	178070
sp|Q9NQG5|RPR1B_HUMAN	22.7954	NA	36877.2	1;1;1;1;1	5	6	0.2423	37668;39435;39436;40922;56283;16436	-	Regulation of nuclear pre-mRNA domain-containing protein 1B OS=Homo sapiens OX=9606 GN=RPRD1B PE=1 SV=1	1.03128e+07	644547
sp|P02786|TFR1_HUMAN	19.0175	NA	84817.9	1;1;1;1;1	5	5	0.0776	14493;32463;35986;31113;22803	-	Transferrin receptor protein 1 OS=Homo sapiens OX=9606 GN=TFRC PE=1 SV=2	1.4375e+07	299479
sp|P22695|QCR2_HUMAN	21.0379	NA	48412.9	1;1;1;1;1	5	6	0.2141	62030;31161;31160;40381;26814;38435	-	Cytochrome b-c1 complex subunit 2, mitochondrial OS=Homo sapiens OX=9606 GN=UQCRC2 PE=1 SV=3	1.12978e+07	491207
sp|P05120|PAI2_HUMAN	23.2866	NA	46566.1	1;1;1;1;1	5	6	0.1904	51311;51312;17073;47573;52305;19165	-	Plasminogen activator inhibitor 2 OS=Homo sapiens OX=9606 GN=SERPINB2 PE=1 SV=2	1.34306e+07	671529
sp|Q9NNW5|WDR6_HUMAN	20.8815	NA	121647	1;1;1;1;1	5	5	0.041	14503;39331;15424;42196;38482	-	WD repeat-containing protein 6 OS=Homo sapiens OX=9606 GN=WDR6 PE=1 SV=1	1.07014e+07	205795
sp|Q86V81|THOC4_HUMAN	24.471	NA	26871.6	1;1;1;1;1	5	10	0.3502	20877;56261;56260;56262;46914;46912;57113;57108;57117;23003	-	THO complex subunit 4 OS=Homo sapiens OX=9606 GN=ALYREF PE=1 SV=3	4.59694e+07	3.06463e+06
sp|Q9UJZ1|STML2_HUMAN	26.5538	NA	38510.2	1;1;1;1;1	5	5	0.3006	34178;43688;57977;46490;57284	-	Stomatin-like protein 2, mitochondrial OS=Homo sapiens OX=9606 GN=STOML2 PE=1 SV=1	1.12509e+07	562546
sp|P26639|SYTC_HUMAN	18.6286	NA	83381.9	1;1;1;1;1	5	5	0.0692	12543;19097;26110;23020;17080	-	Threonine--tRNA ligase 1, cytoplasmic OS=Homo sapiens OX=9606 GN=TARS1 PE=1 SV=3	1.83832e+07	391133
sp|P62195|PRS8_HUMAN	21.3186	NA	45597.1	1;1;1;1;1	5	5	0.1897	48223;9846;31317;44542;53671	-	26S proteasome regulatory subunit 8 OS=Homo sapiens OX=9606 GN=PSMC5 PE=1 SV=1	9.17531e+06	327690
sp|Q92925|SMRD2_HUMAN	23.8919	NA	58883.6	1;1;0;1;0;1;1	5	8	0.1977	40036;39693;6657;30739;30741;51388;51387;27416;27415;55897;55895	-	SWI/SNF-related matrix-associated actin-dependent regulator of chromatin subfamily D member 2 OS=Homo sapiens OX=9606 GN=SMARCD2 PE=1 SV=3	1.11663e+07	385044
sp|Q8NC51|PAIRB_HUMAN	19.6199	NA	44938.5	1;1;1;1;1	5	10	0.1348	15528;47880;47882;20708;20703;43855;48381;48380;48379;48378	-	Plasminogen activator inhibitor 1 RNA-binding protein OS=Homo sapiens OX=9606 GN=SERBP1 PE=1 SV=2	5.02996e+06	218694
sp|Q9Y3B9|RRP15_HUMAN	19.1185	NA	31464.5	1;1;1;1;1	5	6	0.1525	27431;6255;23540;22246;35276;35280	-	RRP15-like protein OS=Homo sapiens OX=9606 GN=RRP15 PE=1 SV=2	1.76316e+07	1.10197e+06
sp|P05787|K2C8_HUMAN	18.9125	NA	53671.1	1;0;0;1;1;1;1;0	5	8	0.1511	16713;8492;16834;16840;24821;24816;24822;24820;26549;46259;14866;16190	-	Keratin, type II cytoskeletal 8 OS=Homo sapiens OX=9606 GN=KRT8 PE=1 SV=7	8.98096e+06	280655
sp|P35998|PRS7_HUMAN	19.6455	NA	48603.1	1;1;1;1;1	5	6	0.1455	10783;28976;50682;32819;32820;10571	-	26S proteasome regulatory subunit 7 OS=Homo sapiens OX=9606 GN=PSMC2 PE=1 SV=3	8.21347e+06	264951
sp|P23497|SP100_HUMAN	20.7841	NA	100354	1;1;1;1;1	5	5	0.0774	51711;59287;16729;27831;25392	-	Nuclear autoantigen Sp-100 OS=Homo sapiens OX=9606 GN=SP100 PE=1 SV=3	5.72746e+06	110143
sp|Q13347|EIF3I_HUMAN	19.3938	NA	36478.6	1;1;1;1;1	5	6	0.1754	34698;38777;26464;26463;17006;12307	-	Eukaryotic translation initiation factor 3 subunit I OS=Homo sapiens OX=9606 GN=EIF3I PE=1 SV=1	8.67812e+06	394460
sp|P24752|THIL_HUMAN	22.2715	NA	45170.6	1;1;1;1;1	5	6	0.192	13176;29887;38687;57131;57132;39342	-	Acetyl-CoA acetyltransferase, mitochondrial OS=Homo sapiens OX=9606 GN=ACAT1 PE=1 SV=1	1.02379e+07	393766
sp|P13804|ETFA_HUMAN	23.7776	NA	35057.6	1;1;1;1;1	5	6	0.2553	44039;40162;29069;57959;20507;20504	-	Electron transfer flavoprotein subunit alpha, mitochondrial OS=Homo sapiens OX=9606 GN=ETFA PE=1 SV=1	2.47411e+08	1.0757e+07
sp|Q9Y262|EIF3L_HUMAN	24.9333	NA	66684.4	1;1;1;1;1	5	6	0.1082	9702;35115;34408;34407;28588;42825	-	Eukaryotic translation initiation factor 3 subunit L OS=Homo sapiens OX=9606 GN=EIF3L PE=1 SV=1	5.18215e+06	161942
sp|P33176|KINH_HUMAN	22.0548	NA	109617	1;1;1;1;1	5	5	0.0852	47102;56871;35478;34741;20067	-	Kinesin-1 heavy chain OS=Homo sapiens OX=9606 GN=KIF5B PE=1 SV=1	1.02192e+07	159676
sp|Q8NFH3|NUP43_HUMAN	24.7236	NA	42124.5	1;1;1;1;1	5	7	0.2316	43351;43350;18767;60584;43076;34125;34124	-	Nucleoporin Nup43 OS=Homo sapiens OX=9606 GN=NUP43 PE=1 SV=1	3.5481e+07	2.95675e+06
sp|P31942|HNRH3_HUMAN	26.5538	NA	36903.1	1;1;1;1;1	5	8	0.2746	44381;30234;54683;54682;54684;54681;24570;54459	-	Heterogeneous nuclear ribonucleoprotein H3 OS=Homo sapiens OX=9606 GN=HNRNPH3 PE=1 SV=2	1.66054e+07	830269
sp|Q9ULI0|ATD2B_HUMAN	18.2686	NA	164811	1;1;1;1;1;0	5	5	0.0466	23766;42949;40598;23631;18565;6849	-	ATPase family AAA domain-containing protein 2B OS=Homo sapiens OX=9606 GN=ATAD2B PE=1 SV=3	7.67196e+06	99635.8
sp|Q5T280|CI114_HUMAN	23.0026	NA	41982.4	1;1;1;1;1	5	6	0.2101	54788;28279;52021;52020;34315;13773	-	Putative methyltransferase C9orf114 OS=Homo sapiens OX=9606 GN=SPOUT1 PE=1 SV=3	1.85572e+07	976693
sp|O95478|NSA2_HUMAN	24.1435	NA	30046.5	1;1;1;1;1	5	7	0.25	43937;39752;39751;25599;25600;29800;9956	-	Ribosome biogenesis protein NSA2 homolog OS=Homo sapiens OX=9606 GN=NSA2 PE=1 SV=1	2.63021e+07	2.02324e+06
sp|Q9BXY0|MAK16_HUMAN	24.0596	NA	35346.7	1;1;1;1;1	5	9	0.1933	40728;40727;28636;46427;46426;11183;51468;51469;51467	-	Protein MAK16 homolog OS=Homo sapiens OX=9606 GN=MAK16 PE=1 SV=2	5.77425e+07	3.39662e+06
sp|O75934|SPF27_HUMAN	24.044	NA	26115	1;1;1;1;1	5	6	0.3111	31536;22105;52618;36664;42243;42244	-	Pre-mRNA-splicing factor SPF27 OS=Homo sapiens OX=9606 GN=BCAS2 PE=1 SV=1	3.51365e+07	2.50975e+06
sp|Q8WWY3|PRP31_HUMAN	23.1134	NA	55421.4	1;1;1;1;1	5	6	0.1523	24178;24177;11861;55997;52874;22650	-	U4/U6 small nuclear ribonucleoprotein Prp31 OS=Homo sapiens OX=9606 GN=PRPF31 PE=1 SV=2	1.91245e+07	796855
sp|P56537|IF6_HUMAN	23.3416	NA	26582.2	1;1;1;1;1	5	9	0.3143	24145;47869;47870;47897;47872;34322;19318;55124;55123	-	Eukaryotic translation initiation factor 6 OS=Homo sapiens OX=9606 GN=EIF6 PE=1 SV=1	4.98306e+07	4.98306e+06
sp|P78559|MAP1A_HUMAN	24.471	NA	305298	0;1;1;1;1;1	5	6	0.0318	14806;57990;57992;20047;43975;21036;36841	-	Microtubule-associated protein 1A OS=Homo sapiens OX=9606 GN=MAP1A PE=1 SV=6	1.89468e+07	152797
sp|Q9Y221|NIP7_HUMAN	22.1069	NA	20449.5	1;1;1;1;1	5	7	0.3833	51518;51497;36248;24193;57467;49773;49745	-	60S ribosome subunit biogenesis protein NIP7 homolog OS=Homo sapiens OX=9606 GN=NIP7 PE=1 SV=1	4.21886e+07	3.83533e+06
sp|Q99661|KIF2C_HUMAN	19.4835	NA	81261.2	1;1;1;1;1	5	5	0.0952	34113;5891;38413;13737;58039	-	Kinesin-like protein KIF2C OS=Homo sapiens OX=9606 GN=KIF2C PE=1 SV=2	1.30165e+07	271177
sp|O00255|MEN1_HUMAN	16.7593	NA	67980.9	1;1;1;1;1	5	5	0.078	17182;23892;24057;7989;6227	-	Menin OS=Homo sapiens OX=9606 GN=MEN1 PE=1 SV=4	9.07816e+07	2.67005e+06
sp|Q9UKF6|CPSF3_HUMAN	19.174	NA	77436.1	1;1;1;1;1	5	5	0.0775	15218;19013;27128;39391;14673	-	Cleavage and polyadenylation specificity factor subunit 3 OS=Homo sapiens OX=9606 GN=CPSF3 PE=1 SV=1	1.24899e+07	346941
sp|P19532|TFE3_HUMAN	17.4908	NA	61483.7	1;1;1;1;1	5	5	0.0765	8388;16588;10030;17889;21502	-	Transcription factor E3 OS=Homo sapiens OX=9606 GN=TFE3 PE=1 SV=4	1.2538e+07	659892
sp|Q8WWI1|LMO7_HUMAN	21.3066	NA	192576	1;1;1;1;1	5	5	0.0345	25903;20244;12692;28150;33811	-	LIM domain only protein 7 OS=Homo sapiens OX=9606 GN=LMO7 PE=1 SV=3	1.13646e+07	102384
sp|Q9UKN8|TF3C4_HUMAN	19.3351	NA	91923.5	1;1;1;1;1	5	5	0.0572	32134;28142;50976;10423;16345	-	General transcription factor 3C polypeptide 4 OS=Homo sapiens OX=9606 GN=GTF3C4 PE=1 SV=2	3.37792e+06	57252.9
sp|Q6UN15|FIP1_HUMAN	21.9528	NA	66486.5	1;1;1;1;1	5	5	0.1515	57299;32624;33274;41922;45147	-	Pre-mRNA 3'-end-processing factor FIP1 OS=Homo sapiens OX=9606 GN=FIP1L1 PE=1 SV=1	9.32365e+06	423802
sp|P40938|RFC3_HUMAN	20.6284	NA	40529.9	1;1;1;1;1	5	8	0.1629	35309;6916;32562;32560;32561;36614;28145;28144	-	Replication factor C subunit 3 OS=Homo sapiens OX=9606 GN=RFC3 PE=1 SV=2	1.34453e+07	497974
sp|Q04837|SSBP_HUMAN	24.881	NA	17249	1;1;1;1;1	5	7	0.4189	37312;41160;41573;46032;46028;49044;37203	-	Single-stranded DNA-binding protein, mitochondrial OS=Homo sapiens OX=9606 GN=SSBP1 PE=1 SV=1	1.6038e+07	1.458e+06
sp|Q15366|PCBP2_HUMAN	24.881	NA	38555.6	1;0;0;1;1;1;0;1	5	8	0.4192	59914;59915;47965;7822;53358;53357;28172;60041;60039;32977;50122	-	Poly(rC)-binding protein 2 OS=Homo sapiens OX=9606 GN=PCBP2 PE=1 SV=1	2.90298e+07	1.61277e+06
sp|Q99547|MPH6_HUMAN	13.6063	NA	19011.6	1;1;1;1	4	4	0.225	43579;48936;12425;23206	-	M-phase phosphoprotein 6 OS=Homo sapiens OX=9606 GN=MPHOSPH6 PE=1 SV=2	9.88912e+06	988912
sp|P61019|RAB2A_HUMAN	17.472	NA	23530.8	1;1;1;1	4	4	0.2311	39736;32736;7072;33457	-	Ras-related protein Rab-2A OS=Homo sapiens OX=9606 GN=RAB2A PE=1 SV=1	9.90143e+06	660095
sp|P22234|PUR6_HUMAN	14.1005	NA	47049.1	1;1;1;1	4	4	0.0918	23591;37998;8836;5347	-	Multifunctional protein ADE2 OS=Homo sapiens OX=9606 GN=PAICS PE=1 SV=3	1.16088e+07	446492
sp|Q14566|MCM6_HUMAN	17.0443	NA	92831.2	1;1;1;1	4	5	0.0536	7217;22992;21028;38904;38903	-	DNA replication licensing factor MCM6 OS=Homo sapiens OX=9606 GN=MCM6 PE=1 SV=1	6.50961e+06	114204
sp|Q9P031|TAP26_HUMAN	17.5398	NA	28652	1;1;1;1	4	4	0.2199	27250;48417;20018;40543	-	Thyroid transcription factor 1-associated protein 26 OS=Homo sapiens OX=9606 GN=CCDC59 PE=1 SV=2	6.00304e+06	545730
sp|P05141|ADT2_HUMAN	18.0919	NA	32831.2	1;1;0;1;0;0;0;1;0;0;0;0	4	10	0.3591	22520;22535;22539;22538;22541;11034;40249;40634;40635;40636;6480;9526;19109;18236;9524;28376;28375;31625;39006;39007	-	ADP/ATP translocase 2 OS=Homo sapiens OX=9606 GN=SLC25A5 PE=1 SV=7	6.8364e+07	3.4182e+06
sp|P37198|NUP62_HUMAN	21.243	NA	53222.5	1;1;1;1	4	5	0.1264	46858;24549;24547;40067;58236	-	Nuclear pore glycoprotein p62 OS=Homo sapiens OX=9606 GN=NUP62 PE=1 SV=3	2.58961e+07	1.99201e+06
sp|P49748|ACADV_HUMAN	17.8975	NA	70345.4	1;1;1;1	4	5	0.087	42861;25932;26396;32015;32011	-	Very long-chain specific acyl-CoA dehydrogenase, mitochondrial OS=Homo sapiens OX=9606 GN=ACADVL PE=1 SV=1	9.34163e+07	2.17247e+06
sp|Q9BTC0|DIDO1_HUMAN	16.2151	NA	243723	1;1;1;1	4	5	0.0196	24639;24638;22186;12973;16627	-	Death-inducer obliterator 1 OS=Homo sapiens OX=9606 GN=DIDO1 PE=1 SV=5	1.65651e+07	128412
sp|O75530|EED_HUMAN	16.3817	NA	50165.6	1;1;1;1	4	5	0.0884	17066;31810;31809;18396;15298	-	Polycomb protein EED OS=Homo sapiens OX=9606 GN=EED PE=1 SV=2	3.80481e+06	135886
sp|P19388|RPAB1_HUMAN	18.4626	NA	24535.7	1;1;1;1	4	5	0.419	31469;11746;59028;59029;62429	-	DNA-directed RNA polymerases I, II, and III subunit RPABC1 OS=Homo sapiens OX=9606 GN=POLR2E PE=1 SV=4	1.34148e+07	1.0319e+06
sp|P09936|UCHL1_HUMAN	15.1274	NA	24808.5	1;1;1;1	4	4	0.1973	10521;42032;13410;33083	-	Ubiquitin carboxyl-terminal hydrolase isozyme L1 OS=Homo sapiens OX=9606 GN=UCHL1 PE=1 SV=2	1.10492e+07	849940
sp|Q9NSE4|SYIM_HUMAN	17.1814	NA	113719	1;1;1;1	4	4	0.0504	14754;24813;46585;37284	-	Isoleucine--tRNA ligase, mitochondrial OS=Homo sapiens OX=9606 GN=IARS2 PE=1 SV=2	1.03065e+07	202087
sp|Q96SB3|NEB2_HUMAN	18.5289	NA	89279.8	1;1;1;1	4	5	0.0869	39438;39463;53785;47800;34478	-	Neurabin-2 OS=Homo sapiens OX=9606 GN=PPP1R9B PE=1 SV=3	3.40855e+07	873986
sp|P52294|IMA5_HUMAN	19.3314	NA	60183.5	1;1;1;0;0;0;1;0	4	4	0.1636	44042;43701;12110;35578;35626;28815;34791;22402;6068	-	Importin subunit alpha-5 OS=Homo sapiens OX=9606 GN=KPNA1 PE=1 SV=3	6.42438e+06	292017
sp|Q9UKX7|NUP50_HUMAN	19.1602	NA	50113.2	1;1;1;1	4	6	0.1197	32833;32831;42001;42002;23622;26882	-	Nuclear pore complex protein Nup50 OS=Homo sapiens OX=9606 GN=NUP50 PE=1 SV=2	4.38815e+07	1.62524e+06
sp|Q14562|DHX8_HUMAN	18.5812	NA	139227	1;1;1;1;0	4	4	0.0623	51050;22991;56461;19525;18210	-	ATP-dependent RNA helicase DHX8 OS=Homo sapiens OX=9606 GN=DHX8 PE=1 SV=1	1.93822e+07	285032
sp|Q92522|H1X_HUMAN	17.4875	NA	22473.5	1;1;1;1	4	5	0.1596	27490;28808;28807;22050;28373	-	Histone H1.10 OS=Homo sapiens OX=9606 GN=H1-10 PE=1 SV=1	1.69164e+07	1.20831e+06
sp|P31948|STIP1_HUMAN	14.9456	NA	62599.4	1;1;1;1	4	4	0.0866	26184;16160;43277;25598	-	Stress-induced-phosphoprotein 1 OS=Homo sapiens OX=9606 GN=STIP1 PE=1 SV=1	2.16464e+07	503404
sp|Q9BRU9|UTP23_HUMAN	20.2016	NA	28384.3	1;1;1;1	4	6	0.2088	29101;42624;42625;31210;53622;53621	-	rRNA-processing protein UTP23 homolog OS=Homo sapiens OX=9606 GN=UTP23 PE=1 SV=2	2.13686e+07	1.42457e+06
sp|P51114|FXR1_HUMAN	20.2016	NA	69677.9	1;1;1;0;1	4	5	0.1111	52750;20895;45051;45049;14401;27965	-	Fragile X mental retardation syndrome-related protein 1 OS=Homo sapiens OX=9606 GN=FXR1 PE=1 SV=3	1.54112e+07	416519
sp|O14617|AP3D1_HUMAN	20.2016	NA	130076	1;1;1;1	4	5	0.0477	50948;50949;35104;22279;15542	-	AP-3 complex subunit delta-1 OS=Homo sapiens OX=9606 GN=AP3D1 PE=1 SV=1	6.17753e+07	1.08378e+06
sp|Q8WUQ7|CATIN_HUMAN	17.7401	NA	88647.5	1;1;1;1	4	4	0.0844	36159;35212;54484;40215	-	Cactin OS=Homo sapiens OX=9606 GN=CACTIN PE=1 SV=3	2.73095e+07	738094
sp|Q9Y383|LC7L2_HUMAN	16.5167	NA	46485.6	1;1;1;1	4	4	0.0867	22653;17464;20329;36720	-	Putative RNA-binding protein Luc7-like 2 OS=Homo sapiens OX=9606 GN=LUC7L2 PE=1 SV=2	231350665	1.21764e+07
sp|P42167|LAP2B_HUMAN	17.7203	NA	50639.5	0;1;1;1;0;0;0;1;0	4	5	0.3062	39747;29373;11335;41538;23808;28818;56137;56132;56078;56077;39241	-	Lamina-associated polypeptide 2, isoforms beta/gamma OS=Homo sapiens OX=9606 GN=TMPO PE=1 SV=2	1.8355e+07	734201
sp|Q96EY1|DNJA3_HUMAN	14.8558	NA	52455.5	1;1;1;1	4	4	0.0792	9519;42332;45836;38773	-	DnaJ homolog subfamily A member 3, mitochondrial OS=Homo sapiens OX=9606 GN=DNAJA3 PE=1 SV=2	1.04295e+07	434564
sp|Q9H6Y2|WDR55_HUMAN	14.1199	NA	42043.6	1;1;1;1	4	5	0.1305	17249;18302;16188;53882;53883	-	WD repeat-containing protein 55 OS=Homo sapiens OX=9606 GN=WDR55 PE=1 SV=2	3.11887e+06	148517
sp|Q9BWW4|SSBP3_HUMAN	19.5703	NA	40394.9	1;1;1;1	4	7	0.0799	48836;43507;43506;19699;36762;36761;36760	sp|P81877|SSBP2_HUMAN	Single-stranded DNA-binding protein 3 OS=Homo sapiens OX=9606 GN=SSBP3 PE=1 SV=1	7.3937e+06	739370
sp|Q04637|IF4G1_HUMAN	14.4222	NA	175382	1;1;1;1	4	5	0.0238	20773;9420;14762;28393;28395	-	Eukaryotic translation initiation factor 4 gamma 1 OS=Homo sapiens OX=9606 GN=EIF4G1 PE=1 SV=4	7.92456e+06	110063
sp|Q8NDF8|PAPD5_HUMAN	18.3181	NA	63227.8	1;1;1;1	4	8	0.1014	18477;18476;41569;25356;25354;47776;47774;47775	-	Terminal nucleotidyltransferase 4B OS=Homo sapiens OX=9606 GN=TENT4B PE=1 SV=2	1.63881e+07	496609
sp|O60884|DNJA2_HUMAN	18.9403	NA	45716.6	1;1;1;1	4	4	0.1942	58181;12551;60851;19129	-	DnaJ homolog subfamily A member 2 OS=Homo sapiens OX=9606 GN=DNAJA2 PE=1 SV=1	6.8e+06	295652
sp|Q5VT52|RPRD2_HUMAN	19.6226	NA	155924	1;1;1;1	4	4	0.0376	33325;28459;36270;33182	-	Regulation of nuclear pre-mRNA domain-containing protein 2 OS=Homo sapiens OX=9606 GN=RPRD2 PE=1 SV=1	4.24298e+06	55828.6
sp|O43172|PRP4_HUMAN	17.4875	NA	58412.4	1;1;1;1	4	5	0.1034	38258;33324;26585;28141;28143	-	U4/U6 small nuclear ribonucleoprotein Prp4 OS=Homo sapiens OX=9606 GN=PRPF4 PE=1 SV=2	6.54365e+06	225643
sp|Q8IYB3|SRRM1_HUMAN	21.243	NA	102274	1;1;1;1	4	6	0.0575	16614;32370;42425;42424;31371;31372	-	Serine/arginine repetitive matrix protein 1 OS=Homo sapiens OX=9606 GN=SRRM1 PE=1 SV=2	6.93195e+06	135921
sp|P07199|CENPB_HUMAN	18.5812	NA	65131.6	1;1;1;1	4	4	0.0668	31903;23016;7568;10868	-	Major centromere autoantigen B OS=Homo sapiens OX=9606 GN=CENPB PE=1 SV=2	1.39895e+07	582897
sp|O43837|IDH3B_HUMAN	15.4794	NA	42156.6	1;1;1;1	4	4	0.1532	42887;45240;13436;42057	-	Isocitrate dehydrogenase [NAD] subunit beta, mitochondrial OS=Homo sapiens OX=9606 GN=IDH3B PE=1 SV=2	6.95963e+06	302593
sp|Q99873|ANM1_HUMAN	17.5398	NA	42433.9	1;1;1;1	4	5	0.1429	27849;27848;23805;37950;39794	-	Protein arginine N-methyltransferase 1 OS=Homo sapiens OX=9606 GN=PRMT1 PE=1 SV=3	2.04848e+07	1.02424e+06
sp|P07737|PROF1_HUMAN	19.6226	NA	15044.6	1;1;1;1	4	5	0.3071	28994;22513;22512;44290;10178	-	Profilin-1 OS=Homo sapiens OX=9606 GN=PFN1 PE=1 SV=2	6.60971e+06	734412
sp|Q8NB90|AFG2H_HUMAN	16.1634	NA	97842.9	1;1;1;1	4	5	0.0616	47735;47732;39224;33097;15421	-	ATPase family protein 2 homolog OS=Homo sapiens OX=9606 GN=SPATA5 PE=1 SV=3	3.2859e+06	61998.1
sp|Q15428|SF3A2_HUMAN	17.537	NA	49224.3	1;1;1;1	4	4	0.1121	14892;40949;23399;46645	-	Splicing factor 3A subunit 2 OS=Homo sapiens OX=9606 GN=SF3A2 PE=1 SV=2	1.33392e+07	833702
sp|Q9H0U4|RAB1B_HUMAN	18.4669	NA	22157.2	1;1;1;1	4	4	0.3333	49473;31424;43572;46043	-	Ras-related protein Rab-1B OS=Homo sapiens OX=9606 GN=RAB1B PE=1 SV=1	5.30199e+06	311882
sp|P51665|PSMD7_HUMAN	21.243	NA	37002.5	1;1;1;1	4	6	0.213	31101;56071;56072;39820;44928;44927	-	26S proteasome non-ATPase regulatory subunit 7 OS=Homo sapiens OX=9606 GN=PSMD7 PE=1 SV=2	1.02485e+07	683235
sp|Q9H2Y7|ZN106_HUMAN	16.1522	NA	208754	1;1;1;1	4	4	0.0324	46162;38411;36492;33459	-	Zinc finger protein 106 OS=Homo sapiens OX=9606 GN=ZNF106 PE=1 SV=1	2.02303e+07	189068
sp|P62266|RS23_HUMAN	17.9442	NA	15797.7	1;1;1;1	4	5	0.2378	15726;16653;21978;21976;21341	-	40S ribosomal protein S23 OS=Homo sapiens OX=9606 GN=RPS23 PE=1 SV=3	3.28394e+07	4.10493e+06
sp|Q2NL82|TSR1_HUMAN	16.4128	NA	91751.8	1;1;1;1	4	4	0.0709	30359;15412;49826;52848	-	Pre-rRNA-processing protein TSR1 homolog OS=Homo sapiens OX=9606 GN=TSR1 PE=1 SV=1	2.02961e+07	534109
sp|O75152|ZC11A_HUMAN	16.9608	NA	89076	1;1;1;1	4	4	0.0519	26003;17684;18242;19711	-	Zinc finger CCCH domain-containing protein 11A OS=Homo sapiens OX=9606 GN=ZC3H11A PE=1 SV=3	6.08645e+06	117047
sp|P00367|DHE3_HUMAN	18.4669	NA	61359.2	1;1;1;1	4	4	0.1075	50761;49333;12883;23387	-	Glutamate dehydrogenase 1, mitochondrial OS=Homo sapiens OX=9606 GN=GLUD1 PE=1 SV=2	2.08653e+07	596152
sp|P08559|ODPA_HUMAN	17.1514	NA	43267.6	1;1;1;1	4	4	0.1077	14059;26558;30228;20035	-	Pyruvate dehydrogenase E1 component subunit alpha, somatic form, mitochondrial OS=Homo sapiens OX=9606 GN=PDHA1 PE=1 SV=3	3.91138e+07	1.56455e+06
sp|Q9BQ04|RBM4B_HUMAN	13.2926	NA	40124.4	1;1;1;1	4	4	0.1198	11857;15847;47223;13090	sp|Q9BWF3|RBM4_HUMAN	RNA-binding protein 4B OS=Homo sapiens OX=9606 GN=RBM4B PE=1 SV=1	1.15924e+07	504017
sp|Q02218|ODO1_HUMAN	11.4686	NA	115861	1;1;1;1	4	4	0.0313	15763;14334;10541;13058	-	2-oxoglutarate dehydrogenase, mitochondrial OS=Homo sapiens OX=9606 GN=OGDH PE=1 SV=3	1.43203e+06	28079.1
sp|Q9BSD7|NTPCR_HUMAN	16.7615	NA	20700.1	1;1;1;1	4	4	0.2789	22743;22089;24305;42539	-	Cancer-related nucleoside-triphosphatase OS=Homo sapiens OX=9606 GN=NTPCR PE=1 SV=1	4.35912e+06	311366
sp|Q9NZM5|NOP53_HUMAN	16.8636	NA	54356.4	1;1;1;1	4	4	0.1464	21378;62344;17489;19251	-	Ribosome biogenesis protein NOP53 OS=Homo sapiens OX=9606 GN=NOP53 PE=1 SV=2	3.4146e+06	179716
sp|P83111|LACTB_HUMAN	15.5549	NA	60655	1;1;1;1	4	5	0.0823	27906;17955;17954;11978;34405	-	Serine beta-lactamase-like protein LACTB, mitochondrial OS=Homo sapiens OX=9606 GN=LACTB PE=1 SV=2	8.34049e+07	2.69048e+06
sp|O95782|AP2A1_HUMAN	13.2114	NA	107478	1;1;1;1	4	4	0.0358	14630;17189;16350;7278	-	AP-2 complex subunit alpha-1 OS=Homo sapiens OX=9606 GN=AP2A1 PE=1 SV=3	9.2188e+06	153647
sp|P45880|VDAC2_HUMAN	21.243	NA	31546.5	1;1;1;1	4	6	0.1905	35754;35755;14489;48214;48215;25417	-	Voltage-dependent anion-selective channel protein 2 OS=Homo sapiens OX=9606 GN=VDAC2 PE=1 SV=2	1.55274e+07	970460
sp|Q8NAV1|PR38A_HUMAN	19.4128	NA	37453.4	1;1;1;1	4	4	0.1923	41870;54835;32626;32720	-	Pre-mRNA-splicing factor 38A OS=Homo sapiens OX=9606 GN=PRPF38A PE=1 SV=1	4.25109e+06	283406
sp|Q9ULV3|CIZ1_HUMAN	17.6093	NA	99982.8	1;1;1;1	4	4	0.0612	22264;41330;42255;26484	-	Cip1-interacting zinc finger protein OS=Homo sapiens OX=9606 GN=CIZ1 PE=1 SV=2	3.37207e+07	936687
sp|Q9Y6M1|IF2B2_HUMAN	15.1446	NA	66080.6	1;1;1;1	4	4	0.0785	15481;31959;42852;10606	-	Insulin-like growth factor 2 mRNA-binding protein 2 OS=Homo sapiens OX=9606 GN=IGF2BP2 PE=1 SV=2	3.69542e+06	111982
sp|O43463|SUV91_HUMAN	15.4922	NA	47876.7	1;1;1;1	4	5	0.1117	20634;21625;33584;33604;35645	-	Histone-lysine N-methyltransferase SUV39H1 OS=Homo sapiens OX=9606 GN=SUV39H1 PE=1 SV=1	1.25565e+07	597929
sp|P50454|SERPH_HUMAN	17.4875	NA	46411.2	1;1;1;1	4	5	0.1388	22727;37835;37836;26173;56762	-	Serpin H1 OS=Homo sapiens OX=9606 GN=SERPINH1 PE=1 SV=2	5.35517e+06	214207
sp|Q01196|RUNX1_HUMAN	17.282	NA	48706.2	1;1;1;1	4	4	0.0971	30164;20143;33310;7420	-	Runt-related transcription factor 1 OS=Homo sapiens OX=9606 GN=RUNX1 PE=1 SV=3	1.30614e+07	687444
sp|P18669|PGAM1_HUMAN	19.1602	NA	28785.8	1;1;1;1	4	5	0.1654	26218;50775;25989;19679;19678	-	Phosphoglycerate mutase 1 OS=Homo sapiens OX=9606 GN=PGAM1 PE=1 SV=2	1.33002e+07	886677
sp|Q9Y3C6|PPIL1_HUMAN	13.3065	NA	18225.1	1;1;1;1	4	5	0.3133	41827;8307;28651;43668;44035	-	Peptidyl-prolyl cis-trans isomerase-like 1 OS=Homo sapiens OX=9606 GN=PPIL1 PE=1 SV=1	5.47762e+07	6.08625e+06
sp|O43395|PRPF3_HUMAN	13.94	NA	77480.9	1;1;1;1	4	5	0.0556	35111;35114;5626;17008;9557	-	U4/U6 small nuclear ribonucleoprotein Prp3 OS=Homo sapiens OX=9606 GN=PRPF3 PE=1 SV=2	1.19947e+07	324181
sp|Q7L1Q6|BZW1_HUMAN	13.3024	NA	48012.7	1;1;1;1	4	4	0.0668	10355;6231;11805;41780	-	Basic leucine zipper and W2 domain-containing protein 1 OS=Homo sapiens OX=9606 GN=BZW1 PE=1 SV=1	3.51374e+06	117125
sp|Q8N5C6|SRBD1_HUMAN	11.6912	NA	111705	1;1;1;1	4	5	0.0503	50749;9071;32342;32341;20907	-	S1 RNA-binding domain-containing protein 1 OS=Homo sapiens OX=9606 GN=SRBD1 PE=1 SV=2	1.23435e+07	189901
sp|P23528|COF1_HUMAN	17.47	NA	18490.7	1;1;1;1	4	5	0.3795	45973;45976;7685;58564;27291	-	Cofilin-1 OS=Homo sapiens OX=9606 GN=CFL1 PE=1 SV=3	3.89728e+06	324774
sp|O60716|CTND1_HUMAN	14.5712	NA	108103	1;1;1;1	4	4	0.0517	31112;53879;10696;9280	-	Catenin delta-1 OS=Homo sapiens OX=9606 GN=CTNND1 PE=1 SV=1	1.04029e+07	192647
sp|P22061|PIMT_HUMAN	19.1602	NA	24620.6	1;1;1;1	4	5	0.3965	56892;60613;45395;45394;34545	-	Protein-L-isoaspartate(D-aspartate) O-methyltransferase OS=Homo sapiens OX=9606 GN=PCMT1 PE=1 SV=4	4.80461e+06	436782
sp|Q16836|HCDH_HUMAN	16.9828	NA	34271.9	1;1;1;1	4	4	0.207	36996;26446;20541;58675	-	Hydroxyacyl-coenzyme A dehydrogenase, mitochondrial OS=Homo sapiens OX=9606 GN=HADH PE=1 SV=3	8.38727e+06	441435
sp|P51148|RAB5C_HUMAN	18.5812	NA	23467.8	1;1;0;1;1;0	4	4	0.3704	46742;25644;16970;29627;35593;25713;25712	-	Ras-related protein Rab-5C OS=Homo sapiens OX=9606 GN=RAB5C PE=1 SV=2	1.08651e+07	776079
sp|Q9NQT5|EXOS3_HUMAN	17.6523	NA	29553.4	1;1;1;1	4	5	0.32	34361;48209;61582;61583;39197	-	Exosome complex component RRP40 OS=Homo sapiens OX=9606 GN=EXOSC3 PE=1 SV=3	1.23273e+07	948253
sp|P62847|RS24_HUMAN	18.0021	NA	15413.4	1;1;1;1	4	5	0.2556	28415;22531;23199;5019;39227	-	40S ribosomal protein S24 OS=Homo sapiens OX=9606 GN=RPS24 PE=1 SV=1	1.10778e+07	1.58255e+06
sp|Q9NSD9|SYFB_HUMAN	12.8888	NA	66073.5	1;1;1;1	4	4	0.0628	14942;6174;32940;12639	-	Phenylalanine--tRNA ligase beta subunit OS=Homo sapiens OX=9606 GN=FARSB PE=1 SV=3	9.83373e+06	218527
sp|Q8WWK9|CKAP2_HUMAN	21.243	NA	76938.9	1;1;1;1	4	4	0.0805	35774;44948;20458;30516	-	Cytoskeleton-associated protein 2 OS=Homo sapiens OX=9606 GN=CKAP2 PE=1 SV=1	1.49492e+07	311441
sp|P17980|PRS6A_HUMAN	15.7076	NA	49172.5	1;1;1;1	4	4	0.1162	5904;20731;39109;42862	-	26S proteasome regulatory subunit 6A OS=Homo sapiens OX=9606 GN=PSMC3 PE=1 SV=3	8.15057e+06	313484
sp|Q05048|CSTF1_HUMAN	17.2977	NA	48326.7	1;1;1;1	4	5	0.1276	19853;40565;12836;51776;51775	-	Cleavage stimulation factor subunit 1 OS=Homo sapiens OX=9606 GN=CSTF1 PE=1 SV=1	8.77809e+06	462005
sp|P42766|RL35_HUMAN	18.5812	NA	14542.6	1;1;1;1	4	7	0.3008	24075;35776;35775;35176;19402;38247;38246	-	60S ribosomal protein L35 OS=Homo sapiens OX=9606 GN=RPL35 PE=1 SV=2	6.70407e+07	1.11734e+07
sp|Q9UL03|INT6_HUMAN	13.962	NA	100326	1;1;1;1	4	4	0.0361	5894;8680;17061;20739	-	Integrator complex subunit 6 OS=Homo sapiens OX=9606 GN=INTS6 PE=1 SV=1	1.58518e+06	29909.1
sp|Q93009|UBP7_HUMAN	19.6226	NA	128220	1;1;1;1	4	5	0.0535	20190;20189;33509;38740;55106	-	Ubiquitin carboxyl-terminal hydrolase 7 OS=Homo sapiens OX=9606 GN=USP7 PE=1 SV=2	6.1927e+06	93828.7
sp|O00231|PSD11_HUMAN	17.0774	NA	47434	1;1;1;1	4	4	0.1351	51611;29810;33783;24404	-	26S proteasome non-ATPase regulatory subunit 11 OS=Homo sapiens OX=9606 GN=PSMD11 PE=1 SV=3	1.05154e+07	328608
sp|P32969|RL9_HUMAN	21.243	NA	21849.8	1;1;1;1	4	6	0.3021	39942;25610;25609;26975;27665;52028	-	60S ribosomal protein L9 OS=Homo sapiens OX=9606 GN=RPL9 PE=1 SV=1	2.09665e+07	1.90605e+06
sp|Q9NZ01|TECR_HUMAN	15.9593	NA	36010.8	1;1;1;1	4	4	0.1299	15313;22401;18713;27342	-	Very-long-chain enoyl-CoA reductase OS=Homo sapiens OX=9606 GN=TECR PE=1 SV=1	1.70517e+07	1.00304e+06
sp|P50395|GDIB_HUMAN	18.3093	NA	50630.9	1;1;1;1	4	4	0.1596	51366;55802;12100;48910	-	Rab GDP dissociation inhibitor beta OS=Homo sapiens OX=9606 GN=GDI2 PE=1 SV=2	2.16711e+06	74727.8
sp|P30050|RL12_HUMAN	20.2016	NA	17807.5	1;1;1;1	4	6	0.3091	30475;33409;33407;38902;38901;10354	-	60S ribosomal protein L12 OS=Homo sapiens OX=9606 GN=RPL12 PE=1 SV=1	4.73329e+07	4.30299e+06
sp|O00487|PSDE_HUMAN	14.6855	NA	34554.6	1;1;1;1	4	4	0.1677	26727;6312;56163;8290	-	26S proteasome non-ATPase regulatory subunit 14 OS=Homo sapiens OX=9606 GN=PSMD14 PE=1 SV=1	3.42616e+06	214135
sp|P30048|PRDX3_HUMAN	12.8938	NA	27675.2	1;1;1;1	4	4	0.2148	32217;25139;22010;43553	-	Thioredoxin-dependent peroxide reductase, mitochondrial OS=Homo sapiens OX=9606 GN=PRDX3 PE=1 SV=3	1.4596e+07	1.12277e+06
sp|P47755|CAZA2_HUMAN	19.1602	NA	32928.6	1;1;1;0;1	4	4	0.4021	62259;48186;37036;46769;58137	-	F-actin-capping protein subunit alpha-2 OS=Homo sapiens OX=9606 GN=CAPZA2 PE=1 SV=3	2.64557e+06	176372
sp|Q6UXN9|WDR82_HUMAN	18.5812	NA	35056.5	1;1;1;1	4	5	0.1821	27133;47796;30597;35716;35679	-	WD repeat-containing protein 82 OS=Homo sapiens OX=9606 GN=WDR82 PE=1 SV=1	3.67161e+06	203978
sp|O60934|NBN_HUMAN	17.7924	NA	84906	1;1;1;1	4	4	0.0504	14582;21980;12576;30566	-	Nibrin OS=Homo sapiens OX=9606 GN=NBN PE=1 SV=1	3.68765e+06	85759.2
sp|O75818|RPP40_HUMAN	13.4074	NA	41807	1;1;1;1	4	4	0.1185	33428;6764;50729;6586	-	Ribonuclease P protein subunit p40 OS=Homo sapiens OX=9606 GN=RPP40 PE=1 SV=3	4.47801e+06	213238
sp|Q96HS1|PGAM5_HUMAN	18.4166	NA	31984.6	1;1;1;1	4	8	0.2007	14472;38547;45392;45396;45393;45041;45039;45040	-	Serine/threonine-protein phosphatase PGAM5, mitochondrial OS=Homo sapiens OX=9606 GN=PGAM5 PE=1 SV=2	1.61776e+07	898756
sp|P54727|RD23B_HUMAN	19.6226	NA	43144.6	1;1;1;1	4	5	0.1736	30628;24221;57939;57938;48706	-	UV excision repair protein RAD23 homolog B OS=Homo sapiens OX=9606 GN=RAD23B PE=1 SV=1	3.21489e+06	214326
sp|O00560|SDCB1_HUMAN	16.9756	NA	32423.9	1;1;1;1	4	6	0.2617	22039;22040;52987;52985;19274;60740	-	Syntenin-1 OS=Homo sapiens OX=9606 GN=SDCBP PE=1 SV=1	5.71223e+07	3.57014e+06
sp|P55201|BRPF1_HUMAN	10.9441	NA	137412	1;1;1;1	4	4	0.0239	8123;21900;9504;13569	-	Peregrin OS=Homo sapiens OX=9606 GN=BRPF1 PE=1 SV=2	2.37799e+06	33492.9
sp|P60866|RS20_HUMAN	16.0098	NA	13364.3	1;1;1;1	4	6	0.2941	38084;27843;23665;23666;19197;19198	-	40S ribosomal protein S20 OS=Homo sapiens OX=9606 GN=RPS20 PE=1 SV=1	2.27327e+07	3.78878e+06
sp|Q96ST2|IWS1_HUMAN	17.3206	NA	91899.2	1;1;1;1	4	5	0.0574	44838;32227;27174;27175;41446	-	Protein IWS1 homolog OS=Homo sapiens OX=9606 GN=IWS1 PE=1 SV=2	6.49566e+06	127366
sp|O75683|SURF6_HUMAN	15.3849	NA	41425.6	1;1;1;1	4	5	0.1579	24128;21606;21608;61505;12083	-	Surfeit locus protein 6 OS=Homo sapiens OX=9606 GN=SURF6 PE=1 SV=3	1.75269e+07	973719
sp|Q86VP6|CAND1_HUMAN	16.5605	NA	136289	1;1;1;1	4	4	0.0415	24467;33058;35298;24039	-	Cullin-associated NEDD8-dissociated protein 1 OS=Homo sapiens OX=9606 GN=CAND1 PE=1 SV=2	1.45765e+06	22085.7
sp|O43684|BUB3_HUMAN	18.7314	NA	37131.2	1;1;1;1	4	5	0.2652	49460;62549;29164;36214;36213	-	Mitotic checkpoint protein BUB3 OS=Homo sapiens OX=9606 GN=BUB3 PE=1 SV=1	5.34417e+06	334011
sp|Q92769|HDAC2_HUMAN	17.9498	NA	55328.8	1;1;0;0;0;0;1;1	4	4	0.2029	46704;50613;37112;37111;30808;30809;31447;12424;28801;15653;20059	-	Histone deacetylase 2 OS=Homo sapiens OX=9606 GN=HDAC2 PE=1 SV=2	6.31006e+06	242695
sp|P61221|ABCE1_HUMAN	14.1754	NA	67271	1;1;1;1	4	4	0.0868	45112;16836;21123;38291	-	ATP-binding cassette sub-family E member 1 OS=Homo sapiens OX=9606 GN=ABCE1 PE=1 SV=1	1.11336e+07	327460
sp|O75151|PHF2_HUMAN	13.8035	NA	120700	1;1;1;1	4	4	0.0493	9558;12878;24633;55728	-	Lysine-specific demethylase PHF2 OS=Homo sapiens OX=9606 GN=PHF2 PE=1 SV=4	6.89923e+06	125441
sp|Q99729|ROAA_HUMAN	14.1792	NA	36202.4	1;1;1;1	4	4	0.0873	14821;11812;26845;31942	-	Heterogeneous nuclear ribonucleoprotein A/B OS=Homo sapiens OX=9606 GN=HNRNPAB PE=1 SV=2	1.88505e+07	1.34646e+06
sp|P55081|MFAP1_HUMAN	19.6226	NA	51926.6	1;1;1;1	4	5	0.1276	51534;40135;40134;13260;30579	-	Microfibrillar-associated protein 1 OS=Homo sapiens OX=9606 GN=MFAP1 PE=1 SV=2	2.63998e+06	119999
sp|Q9UNM6|PSD13_HUMAN	15.9837	NA	42918.1	1;1;1;1	4	4	0.1303	36444;37078;40588;12670	-	26S proteasome non-ATPase regulatory subunit 13 OS=Homo sapiens OX=9606 GN=PSMD13 PE=1 SV=2	6.88045e+06	264633
sp|P08708|RS17_HUMAN	17.9818	NA	15540.4	1;1;1;1	4	8	0.437	58176;18942;19578;19577;25902;53302;53128;53129	-	40S ribosomal protein S17 OS=Homo sapiens OX=9606 GN=RPS17 PE=1 SV=2	3.31889e+07	5.53148e+06
sp|P78345|RPP38_HUMAN	17.9498	NA	31814.6	1;1;1;1	4	4	0.1731	8027;16916;21331;54858	-	Ribonuclease P protein subunit p38 OS=Homo sapiens OX=9606 GN=RPP38 PE=1 SV=2	4.94084e+06	260044
sp|P08243|ASNS_HUMAN	13.2063	NA	64328.6	1;1;1;1	4	4	0.0642	31081;12187;11539;18833	-	Asparagine synthetase [glutamine-hydrolyzing] OS=Homo sapiens OX=9606 GN=ASNS PE=1 SV=4	1.98969e+07	552691
sp|Q99496|RING2_HUMAN	16.0873	NA	37631.6	1;1;1;1	4	5	0.1607	49237;41523;41524;9062;36192	-	E3 ubiquitin-protein ligase RING2 OS=Homo sapiens OX=9606 GN=RNF2 PE=1 SV=1	1.59378e+07	937517
sp|Q96C57|CSTOS_HUMAN	19.1602	NA	28153.5	1;1;1;1	4	4	0.2863	36541;53106;47690;47847	-	Protein CUSTOS OS=Homo sapiens OX=9606 GN=CUSTOS PE=1 SV=2	3.22128e+06	230091
sp|P07437|TBB5_HUMAN	21.243	NA	49639	1;0;0;0;1;0;0;0;0;0;0;0;0;0;1;1;0;0;0;0;0;0	4	11	0.5158	38322;38320;38324;32207;31614;18842;18844;24102;24103;24098;24104;24107;58753;58755;58754;45313;45314;47915;47913;47914;26511;27206;16645;22914;29241;29236;24592;24591;20041;19383;19443;37417;37809;37414;37811;43255;46728;47084;46727;47081;48352;44477;44836;44837;39231;39207;29240;29238;29239;57018;57017;57027;15129	-	Tubulin beta chain OS=Homo sapiens OX=9606 GN=TUBB PE=1 SV=2	4.09251e+07	1.94881e+06
sp|Q13620|CUL4B_HUMAN	17.2455	NA	103916	1;1;1;1	4	4	0.0591	28978;56529;14304;23992	-	Cullin-4B OS=Homo sapiens OX=9606 GN=CUL4B PE=1 SV=4	4.14472e+06	64761.3
sp|Q9Y3U8|RL36_HUMAN	16.8039	NA	12245.9	1;1;1;1	4	6	0.2286	27077;27078;23054;29374;29375;13769	-	60S ribosomal protein L36 OS=Homo sapiens OX=9606 GN=RPL36 PE=1 SV=3	1.90754e+07	3.17924e+06
sp|P61964|WDR5_HUMAN	16.7438	NA	36565.5	1;1;1;1	4	5	0.2066	54176;54177;45107;26250;40439	-	WD repeat-containing protein 5 OS=Homo sapiens OX=9606 GN=WDR5 PE=1 SV=1	2.74508e+07	1.24776e+06
sp|O15145|ARPC3_HUMAN	16.253	NA	20533.4	1;1;1;1	4	6	0.2584	5619;45097;45096;22817;22168;32165	-	Actin-related protein 2/3 complex subunit 3 OS=Homo sapiens OX=9606 GN=ARPC3 PE=1 SV=3	1.49692e+07	1.24743e+06
sp|O00232|PSD12_HUMAN	16.7685	NA	52870.6	1;1;1;1	4	5	0.114	6087;24033;24034;34192;53187	-	26S proteasome non-ATPase regulatory subunit 12 OS=Homo sapiens OX=9606 GN=PSMD12 PE=1 SV=3	4.2242e+06	124241
sp|Q8NC56|LEMD2_HUMAN	13.6359	NA	56939.5	1;1;1;1	4	4	0.0915	22656;42753;13035;20684	-	LEM domain-containing protein 2 OS=Homo sapiens OX=9606 GN=LEMD2 PE=1 SV=1	4.4626e+06	139456
sp|Q07157|ZO1_HUMAN	16.4461	NA	195340	1;1;1;1	4	4	0.0332	47998;46782;21006;11444	-	Tight junction protein ZO-1 OS=Homo sapiens OX=9606 GN=TJP1 PE=1 SV=3	6.8095e+06	76511.2
sp|O15143|ARC1B_HUMAN	18.0021	NA	40923.4	1;1;1;1	4	5	0.1559	37604;13818;22824;54386;54388	-	Actin-related protein 2/3 complex subunit 1B OS=Homo sapiens OX=9606 GN=ARPC1B PE=1 SV=3	9.05183e+06	476412
sp|Q5VZL5|ZMYM4_HUMAN	17.152	NA	172677	1;1;1;1	4	4	0.0349	48444;42209;25078;18884	-	Zinc finger MYM-type protein 4 OS=Homo sapiens OX=9606 GN=ZMYM4 PE=1 SV=1	4.7461e+06	55836.5
sp|P68366|TBA4A_HUMAN	16.5271	NA	49892.4	0;0;1;1;0;1;0;0;0;0;0;0;0;0;0;1;0;0	4	6	0.4464	52049;52048;52249;59313;59314;43156;43153;43154;39686;14664;16303;10550;6999;40661;40660;40657;40659;40658;29023;29022;29021;29643;29645;33216;33217;7166;39743;39742;53198;53200;53209;52980;53207;52981;53199;43385;36464;42262;23723	-	Tubulin alpha-4A chain OS=Homo sapiens OX=9606 GN=TUBA4A PE=1 SV=1	1.17071e+07	532141
sp|Q9BU76|MMTA2_HUMAN	19.1602	NA	29393.9	1;1;1;1	4	4	0.1445	34907;15435;20287;23606	-	Multiple myeloma tumor-associated protein 2 OS=Homo sapiens OX=9606 GN=MMTAG2 PE=1 SV=1	6.42622e+08	3.78013e+07
sp|P41223|BUD31_HUMAN	14.0367	NA	16988.6	1;1;1;1	4	4	0.1319	24721;19515;17926;24301	-	Protein BUD31 homolog OS=Homo sapiens OX=9606 GN=BUD31 PE=1 SV=2	1.68711e+06	187456
sp|P10515|ODP2_HUMAN	17.2932	NA	68953.1	1;1;1;1	4	4	0.085	34272;53266;9694;22579	-	Dihydrolipoyllysine-residue acetyltransferase component of pyruvate dehydrogenase complex, mitochondrial OS=Homo sapiens OX=9606 GN=DLAT PE=1 SV=3	1.0395e+08	3.24844e+06
sp|P62910|RL32_HUMAN	11.4484	NA	15849.8	1;1;1;1	4	4	0.3037	17270;9530;37399;16434	-	60S ribosomal protein L32 OS=Homo sapiens OX=9606 GN=RPL32 PE=1 SV=2	1.48721e+07	1.85902e+06
sp|Q15637|SF01_HUMAN	12.9428	NA	68285.9	1;1;1;1	4	5	0.0782	32620;28752;28750;18568;38094	-	Splicing factor 1 OS=Homo sapiens OX=9606 GN=SF1 PE=1 SV=4	8.64251e+06	540157
sp|P83916|CBX1_HUMAN	17.7924	NA	21404.6	1;1;0;1;1	4	5	0.3459	34632;12470;39590;39591;39977;39594;39598;39589;39596;48338;48339;19965	-	Chromobox protein homolog 1 OS=Homo sapiens OX=9606 GN=CBX1 PE=1 SV=1	2.66549e+07	2.22124e+06
sp|Q16795|NDUA9_HUMAN	19.6226	NA	42482.6	1;1;1;1	4	5	0.1406	24590;29524;24121;50154;50155	-	NADH dehydrogenase [ubiquinone] 1 alpha subcomplex subunit 9, mitochondrial OS=Homo sapiens OX=9606 GN=NDUFA9 PE=1 SV=2	6.69425e+06	239080
sp|P31689|DNJA1_HUMAN	19.928	NA	44839.5	1;1;1;1	4	7	0.194	27826;27825;60779;60778;51012;29526;29527	-	DnaJ homolog subfamily A member 1 OS=Homo sapiens OX=9606 GN=DNAJA1 PE=1 SV=2	1.90946e+07	867936
sp|P36957|ODO2_HUMAN	16.0418	NA	48724.5	1;1;1;1	4	4	0.0993	9385;13973;30095;45745	-	Dihydrolipoyllysine-residue succinyltransferase component of 2-oxoglutarate dehydrogenase complex, mitochondrial OS=Homo sapiens OX=9606 GN=DLST PE=1 SV=4	1.96696e+07	855199
sp|Q8NCA5|FA98A_HUMAN	21.243	NA	55238.2	1;1;1;1	4	5	0.1062	32843;40061;38440;23868;23867	-	Protein FAM98A OS=Homo sapiens OX=9606 GN=FAM98A PE=1 SV=2	1.59913e+07	695276
sp|Q92973|TNPO1_HUMAN	15.831	NA	102289	1;1;1;1	4	4	0.0412	24188;8597;24890;8656	-	Transportin-1 OS=Homo sapiens OX=9606 GN=TNPO1 PE=1 SV=2	1.06533e+07	280351
sp|Q9UIS9|MBD1_HUMAN	12.234	NA	66564.2	1;1;1;1	4	5	0.0579	13440;24173;24174;35264;39253	-	Methyl-CpG-binding domain protein 1 OS=Homo sapiens OX=9606 GN=MBD1 PE=1 SV=2	1.50289e+07	518239
sp|P48735|IDHP_HUMAN	14.0925	NA	50876.9	1;1;1;1	4	4	0.0885	12406;23551;31274;13274	-	Isocitrate dehydrogenase [NADP], mitochondrial OS=Homo sapiens OX=9606 GN=IDH2 PE=1 SV=2	8.69084e+06	299684
sp|P19447|ERCC3_HUMAN	16.1128	NA	89221	1;1;1;1	4	4	0.0588	27802;12039;14620;47805	-	General transcription and DNA repair factor IIH helicase subunit XPB OS=Homo sapiens OX=9606 GN=ERCC3 PE=1 SV=1	8.94556e+06	182562
sp|P09493|TPM1_HUMAN	19.6226	NA	32688.7	0;0;0;0;0;1;0;0;0;1;1;0;1	4	6	0.2887	7063;27051;33232;33231;39961;39960;32137;26317;26315;6173;31504;32763;32762;18903;18905;25772;29767;29768;34270	-	Tropomyosin alpha-1 chain OS=Homo sapiens OX=9606 GN=TPM1 PE=1 SV=2	3.19455e+07	1.38894e+06
sp|P06753|TPM3_HUMAN	16.5624	NA	32929.8	1;1;0;1;0;1;0;0;0;0	4	6	0.2316	26372;32593;32592;7063;8655;39961;39960;25099;25104;6173;31504;32763;32762;29767;29768	-	Tropomyosin alpha-3 chain OS=Homo sapiens OX=9606 GN=TPM3 PE=1 SV=2	1.22369e+07	509870
sp|Q9BVQ7|SPA5L_HUMAN	14.6602	NA	80659.8	1;1;1;1	4	4	0.0531	16804;13386;33608;12134	-	Spermatogenesis-associated protein 5-like protein 1 OS=Homo sapiens OX=9606 GN=SPATA5L1 PE=1 SV=2	1.24868e+07	290392
sp|Q9NRZ9|HELLS_HUMAN	18.0021	NA	97012.2	1;1;1;1	4	4	0.0465	15694;32971;18915;17678	-	Lymphoid-specific helicase OS=Homo sapiens OX=9606 GN=HELLS PE=1 SV=1	4.81353e+06	96270.6
sp|Q9UH17|ABC3B_HUMAN	11.65	NA	45894.1	1;1;1	3	4	0.0812	22316;26175;26174;26021	-	DNA dC->dU-editing enzyme APOBEC-3B OS=Homo sapiens OX=9606 GN=APOBEC3B PE=1 SV=1	8.21522e+06	357183
sp|O43913|ORC5_HUMAN	10.2911	NA	50251.2	1;1;1	3	3	0.0759	28849;28346;16890	-	Origin recognition complex subunit 5 OS=Homo sapiens OX=9606 GN=ORC5 PE=1 SV=1	1.57088e+06	58180.9
sp|Q9UPW5|CBPC1_HUMAN	13.2181	NA	138361	1;1;1	3	3	0.0253	16598;16891;18729	-	Cytosolic carboxypeptidase 1 OS=Homo sapiens OX=9606 GN=AGTPBP1 PE=1 SV=3	584293	8229.48
sp|Q8IX01|SUGP2_HUMAN	13.2704	NA	120132	1;1;1	3	3	0.037	31976;41816;16400	-	SURP and G-patch domain-containing protein 2 OS=Homo sapiens OX=9606 GN=SUGP2 PE=1 SV=2	1.19154e+07	205438
sp|O14744|ANM5_HUMAN	13.314	NA	72637.5	1;1;1	3	3	0.0361	29397;34288;11755	-	Protein arginine N-methyltransferase 5 OS=Homo sapiens OX=9606 GN=PRMT5 PE=1 SV=4	1.0716e+07	289623
sp|O15504|NUP42_HUMAN	13.3104	NA	44844	1;1;1	3	3	0.1631	49331;31482;62297	-	Nucleoporin NUP42 OS=Homo sapiens OX=9606 GN=NUP42 PE=1 SV=1	1.60831e+07	846478
sp|O95816|BAG2_HUMAN	15.9323	NA	23757.2	1;1;1	3	3	0.2844	58806;43999;43873	-	BAG family molecular chaperone regulator 2 OS=Homo sapiens OX=9606 GN=BAG2 PE=1 SV=1	952094	59505.9
sp|Q6ZU65|UBN2_HUMAN	8.53061	NA	145998	1;1;1	3	3	0.0282	52505;12635;6012	-	Ubinuclein-2 OS=Homo sapiens OX=9606 GN=UBN2 PE=1 SV=2	4.60527e+06	75496.2
sp|Q14145|KEAP1_HUMAN	8.6381	NA	69620.7	1;1;1	3	3	0.0497	14281;29096;20811	-	Kelch-like ECH-associated protein 1 OS=Homo sapiens OX=9606 GN=KEAP1 PE=1 SV=2	1.64463e+07	456843
sp|O00505|IMA4_HUMAN	13.6748	NA	57774.8	1;0;0;1;1	3	3	0.144	29774;33240;37324;62148;12138	-	Importin subunit alpha-4 OS=Homo sapiens OX=9606 GN=KPNA3 PE=1 SV=2	2.87639e+06	151389
sp|P19784|CSK22_HUMAN	12.5867	NA	41187.1	1;1;1	3	3	0.1257	31739;51957;29203	-	Casein kinase II subunit alpha' OS=Homo sapiens OX=9606 GN=CSNK2A2 PE=1 SV=1	9.20504e+06	400219
sp|Q6P1N0|C2D1A_HUMAN	12.6914	NA	103998	1;1;1	3	3	0.0315	22043;18812;16453	-	Coiled-coil and C2 domain-containing protein 1A OS=Homo sapiens OX=9606 GN=CC2D1A PE=1 SV=1	9.4438e+06	178185
sp|O60573|IF4E2_HUMAN	13.314	NA	28344.2	1;1;1	3	3	0.1388	29510;26318;36066	-	Eukaryotic translation initiation factor 4E type 2 OS=Homo sapiens OX=9606 GN=EIF4E2 PE=1 SV=1	2.4919e+07	1.91685e+06
sp|P83731|RL24_HUMAN	13.8495	NA	17767.9	1;1;1	3	4	0.1338	21421;28541;28542;12955	-	60S ribosomal protein L24 OS=Homo sapiens OX=9606 GN=RPL24 PE=1 SV=1	4.39174e+07	4.39174e+06
sp|P02765|FETUA_HUMAN	10.3293	NA	39315.7	1;1;1	3	3	0.0681	6970;27287;9196	-	Alpha-2-HS-glycoprotein OS=Homo sapiens OX=9606 GN=AHSG PE=1 SV=2	2.9486e+06	173447
sp|Q8IXM6|NRM_HUMAN	7.94937	NA	29360.1	1;1;1	3	3	0.0916	19929;10377;11941	-	Nurim OS=Homo sapiens OX=9606 GN=NRM PE=1 SV=1	9.5166e+06	732046
sp|P63104|1433Z_HUMAN	14.3118	NA	27727.7	0;1;1;1	3	4	0.1429	17923;17922;10631;33819;33817;24883	-	14-3-3 protein zeta/delta OS=Homo sapiens OX=9606 GN=YWHAZ PE=1 SV=1	5.79321e+06	304906
sp|P61981|1433G_HUMAN	10.0227	NA	28284.9	1;1;1	3	4	0.1619	52477;52479;14424;23194	-	14-3-3 protein gamma OS=Homo sapiens OX=9606 GN=YWHAG PE=1 SV=2	3.72973e+06	207207
sp|O15260|SURF4_HUMAN	14.2595	NA	30373.8	1;1;1	3	3	0.1599	46751;25564;37169	-	Surfeit locus protein 4 OS=Homo sapiens OX=9606 GN=SURF4 PE=1 SV=3	487215	54135
sp|O00299|CLIC1_HUMAN	12.0868	NA	26905.7	1;1;1	3	3	0.1618	15071;42777;26886	-	Chloride intracellular channel protein 1 OS=Homo sapiens OX=9606 GN=CLIC1 PE=1 SV=4	8.19548e+06	482087
sp|P11413|G6PD_HUMAN	13.9241	NA	59219	1;1;1	3	3	0.068	38428;24655;19182	-	Glucose-6-phosphate 1-dehydrogenase OS=Homo sapiens OX=9606 GN=G6PD PE=1 SV=4	7.4212e+06	195295
sp|Q8IZP2|ST134_HUMAN	12.141	NA	27389.7	1;1;1	3	3	0.1292	17848;7483;32534	sp|P50502|F10A1_HUMAN	Putative protein FAM10A4 OS=Homo sapiens OX=9606 GN=ST13P4 PE=5 SV=1	7.77823e+06	518548
sp|Q99590|SCAFB_HUMAN	11.9584	NA	164551	1;1;1	3	3	0.0219	38510;13889;18933	-	Protein SCAF11 OS=Homo sapiens OX=9606 GN=SCAF11 PE=1 SV=2	702304	9120.83
sp|P28799|GRN_HUMAN	12.0021	NA	63499.8	1;1;1	3	3	0.0556	29384;14090;15046	-	Progranulin OS=Homo sapiens OX=9606 GN=GRN PE=1 SV=2	8.14862e+06	354288
sp|Q8TC12|RDH11_HUMAN	11.6936	NA	35363.4	1;1;1	3	3	0.1195	29885;29395;22341	-	Retinol dehydrogenase 11 OS=Homo sapiens OX=9606 GN=RDH11 PE=1 SV=2	708212	35410.6
sp|P35232|PHB_HUMAN	12.6391	NA	29785.9	1;1;1	3	3	0.1507	46165;29671;16013	-	Prohibitin OS=Homo sapiens OX=9606 GN=PHB PE=1 SV=1	2.02407e+06	112448
sp|P51116|FXR2_HUMAN	12.868	NA	74178	1;1;0;1	3	4	0.0565	19496;19495;5838;14401;38230	-	Fragile X mental retardation syndrome-related protein 2 OS=Homo sapiens OX=9606 GN=FXR2 PE=1 SV=2	2.75006e+07	639549
sp|P11233|RALA_HUMAN	14.8909	NA	23552	1;1;1	3	6	0.1845	31905;31906;14129;39325;39326;39324	-	Ras-related protein Ral-A OS=Homo sapiens OX=9606 GN=RALA PE=1 SV=1	1.15075e+08	1.04614e+07
sp|O95232|LC7L3_HUMAN	13.2704	NA	51435.1	1;1;1	3	4	0.0486	19384;26560;32794;32793	-	Luc7-like protein 3 OS=Homo sapiens OX=9606 GN=LUC7L3 PE=1 SV=2	1.13807e+07	541938
sp|Q9BUJ2|HNRL1_HUMAN	11.3423	NA	95679.3	1;1;1	3	3	0.0432	36770;40285;10314	-	Heterogeneous nuclear ribonucleoprotein U-like protein 1 OS=Homo sapiens OX=9606 GN=HNRNPUL1 PE=1 SV=2	1.08512e+07	235896
sp|O14950|ML12B_HUMAN	14.8909	NA	19766.5	0;0;0;0;1;1;1;0	3	7	0.5116	48303;47982;47981;59802;59732;46261;46264;46265;46606;23230;53377;53376;53561;53560;24164;29363;29362;22916;22915	sp|P19105|ML12A_HUMAN	Myosin regulatory light chain 12B OS=Homo sapiens OX=9606 GN=MYL12B PE=1 SV=2	1.50321e+08	1.36655e+07
sp|Q8N201|INT1_HUMAN	10.7329	NA	244143	1;1;1	3	3	0.0132	27327;10043;13897	-	Integrator complex subunit 1 OS=Homo sapiens OX=9606 GN=INTS1 PE=1 SV=2	1.21401e+07	104656
sp|Q8N3C0|ASCC3_HUMAN	8.99605	NA	251301	1;1;1	3	3	0.0223	21106;56544;34219	-	Activating signal cointegrator 1 complex subunit 3 OS=Homo sapiens OX=9606 GN=ASCC3 PE=1 SV=3	3.93005e+06	30945.2
sp|P28347|TEAD1_HUMAN	13.2181	NA	47915	1;1;1	3	4	0.0516	18441;28465;23256;23255	-	Transcriptional enhancer factor TEF-1 OS=Homo sapiens OX=9606 GN=TEAD1 PE=1 SV=2	2.37423e+06	158282
sp|P84090|ERH_HUMAN	10.7047	NA	12251	1;1;1	3	4	0.2885	43297;43272;11960;17794	-	Enhancer of rudimentary homolog OS=Homo sapiens OX=9606 GN=ERH PE=1 SV=1	1.10479e+07	1.84131e+06
sp|P14314|GLU2B_HUMAN	13.2704	NA	59387.8	1;1;1	3	3	0.0871	56498;22521;22036	-	Glucosidase 2 subunit beta OS=Homo sapiens OX=9606 GN=PRKCSH PE=1 SV=2	8.02562e+06	422401
sp|P62487|RPB7_HUMAN	13.4206	NA	19281.9	1;1;1	3	4	0.2616	51875;11656;46921;46920	-	DNA-directed RNA polymerase II subunit RPB7 OS=Homo sapiens OX=9606 GN=POLR2G PE=1 SV=1	6.15258e+06	559326
sp|O75083|WDR1_HUMAN	15.9323	NA	66151.9	1;1;1	3	3	0.0875	35090;54640;37357	-	WD repeat-containing protein 1 OS=Homo sapiens OX=9606 GN=WDR1 PE=1 SV=4	1.79058e+07	483942
sp|Q12872|SFSWA_HUMAN	10.6026	NA	104758	1;1;1	3	3	0.0336	14161;19707;30288	-	Splicing factor, suppressor of white-apricot homolog OS=Homo sapiens OX=9606 GN=SFSWAP PE=1 SV=3	3.11272e+06	64848.2
sp|Q9NXE4|NSMA3_HUMAN	11.7218	NA	97747.4	1;1;1	3	3	0.0543	49715;12937;51820	-	Sphingomyelin phosphodiesterase 4 OS=Homo sapiens OX=9606 GN=SMPD4 PE=1 SV=3	3.559e+06	77369.5
sp|Q99615|DNJC7_HUMAN	11.5685	NA	56404.7	1;1;1	3	3	0.083	20826;32783;46962	-	DnaJ homolog subfamily C member 7 OS=Homo sapiens OX=9606 GN=DNAJC7 PE=1 SV=2	7.42929e+06	200792
sp|Q99733|NP1L4_HUMAN	11.4018	NA	42796.9	0;1;1;1	3	3	0.104	27248;27247;30246;21795;10926	-	Nucleosome assembly protein 1-like 4 OS=Homo sapiens OX=9606 GN=NAP1L4 PE=1 SV=1	5.18502e+06	272896
sp|P55735|SEC13_HUMAN	11.384	NA	35518.1	1;1;1	3	3	0.1149	18079;20414;46472	-	Protein SEC13 homolog OS=Homo sapiens OX=9606 GN=SEC13 PE=1 SV=3	1.17676e+07	905201
sp|P37108|SRP14_HUMAN	14.2595	NA	14560.8	1;1;1	3	3	0.2353	39599;8321;16274	-	Signal recognition particle 14 kDa protein OS=Homo sapiens OX=9606 GN=SRP14 PE=1 SV=2	5.13784e+06	642230
sp|Q9Y6V0|PCLO_HUMAN	6.51518	NA	560355	1;1;1	3	3	0.0109	62388;26498;14414	-	Protein piccolo OS=Homo sapiens OX=9606 GN=PCLO PE=1 SV=5	5.6196e+08	2.3513e+06
sp|Q9BPX3|CND3_HUMAN	14.2595	NA	114262	1;1;1	3	3	0.0315	30854;13081;22116	-	Condensin complex subunit 3 OS=Homo sapiens OX=9606 GN=NCAPG PE=1 SV=1	3.30276e+06	63514.6
sp|Q9BPX5|ARP5L_HUMAN	14.3554	NA	16930.8	1;1;0;1	3	3	0.3399	18681;50033;10627;32173	-	Actin-related protein 2/3 complex subunit 5-like protein OS=Homo sapiens OX=9606 GN=ARPC5L PE=1 SV=1	1.17256e+07	977134
sp|P50213|IDH3A_HUMAN	11.2851	NA	39566.1	1;1;1	3	3	0.0929	19806;15089;36662	-	Isocitrate dehydrogenase [NAD] subunit alpha, mitochondrial OS=Homo sapiens OX=9606 GN=IDH3A PE=1 SV=1	5.10771e+06	243224
sp|Q02539|H11_HUMAN	11.9076	NA	21828.9	0;0;1;0;0;0;0;1;1;0	3	4	0.3395	17878;36326;36327;36346;12278;20283;6224;6223;35121;35119;23167;23166;45842;45841;12315;24181	-	Histone H1.1 OS=Homo sapiens OX=9606 GN=H1-1 PE=1 SV=3	6.46986e+06	588169
sp|Q96GA3|LTV1_HUMAN	13.4225	NA	54821.2	1;1;1	3	4	0.0989	35393;35391;47794;37892	-	Protein LTV1 homolog OS=Homo sapiens OX=9606 GN=LTV1 PE=1 SV=1	1.53832e+06	59166.3
sp|P09001|RM03_HUMAN	10.0626	NA	38608.1	1;1;1	3	3	0.1379	17523;60537;5305	-	39S ribosomal protein L3, mitochondrial OS=Homo sapiens OX=9606 GN=MRPL3 PE=1 SV=1	5.76938e+06	274732
sp|Q9BS16|CENPK_HUMAN	11.4456	NA	31635.2	1;1;1	3	3	0.1673	42495;48157;31068	-	Centromere protein K OS=Homo sapiens OX=9606 GN=CENPK PE=1 SV=1	7.56963e+06	445272
sp|Q9UPW6|SATB2_HUMAN	11.7498	NA	82504	1;1;1	3	3	0.0655	42407;54960;21821	-	DNA-binding protein SATB2 OS=Homo sapiens OX=9606 GN=SATB2 PE=1 SV=2	4.33324e+06	100773
sp|P57088|TMM33_HUMAN	11.69	NA	27959.8	1;1;1	3	3	0.1174	22286;18759;10712	-	Transmembrane protein 33 OS=Homo sapiens OX=9606 GN=TMEM33 PE=1 SV=2	9.4535e+06	859410
sp|Q7Z4V5|HDGR2_HUMAN	14.8909	NA	74272.2	1;0;1;1	3	5	0.0969	60606;60604;60605;23446;17102;30827	-	Hepatoma-derived growth factor-related protein 2 OS=Homo sapiens OX=9606 GN=HDGFL2 PE=1 SV=1	8.56246e+06	214061
sp|Q9GZZ1|NAA50_HUMAN	10.5845	NA	19386	1;1;1	3	4	0.2012	22193;27218;28890;28891	-	N-alpha-acetyltransferase 50 OS=Homo sapiens OX=9606 GN=NAA50 PE=1 SV=1	5.33262e+06	444385
sp|O43776|SYNC_HUMAN	12.5704	NA	62902.5	1;1;1	3	4	0.0529	16032;35209;35211;14184	-	Asparagine--tRNA ligase, cytoplasmic OS=Homo sapiens OX=9606 GN=NARS1 PE=1 SV=1	3.27678e+07	1.12992e+06
sp|P49721|PSB2_HUMAN	10.2873	NA	22821.7	1;1;1	3	3	0.1741	8573;25985;44825	-	Proteasome subunit beta type-2 OS=Homo sapiens OX=9606 GN=PSMB2 PE=1 SV=1	2.61285e+06	217737
sp|P55199|ELL_HUMAN	11.9137	NA	68222.8	1;1;1	3	3	0.0644	39459;25893;27850	-	RNA polymerase II elongation factor ELL OS=Homo sapiens OX=9606 GN=ELL PE=1 SV=1	1.69026e+06	42256.5
sp|P25786|PSA1_HUMAN	8.8638	NA	29536.9	1;1;1	3	3	0.1103	27079;8230;17908	-	Proteasome subunit alpha type-1 OS=Homo sapiens OX=9606 GN=PSMA1 PE=1 SV=1	3.21002e+06	178335
sp|Q9NY12|GAR1_HUMAN	13.7065	NA	22334.2	1;1;1	3	5	0.1336	11124;38451;38453;45406;45407	-	H/ACA ribonucleoprotein complex subunit 1 OS=Homo sapiens OX=9606 GN=GAR1 PE=1 SV=1	9.28622e+06	663301
sp|Q99714|HCD2_HUMAN	14.8909	NA	26906.1	1;1;1	3	3	0.2184	41975;49920;36659	-	3-hydroxyacyl-CoA dehydrogenase type-2 OS=Homo sapiens OX=9606 GN=HSD17B10 PE=1 SV=3	3.02052e+06	188782
sp|Q9Y2R9|RT07_HUMAN	11.6787	NA	28116	1;1;1	3	3	0.157	40454;29394;26062	-	28S ribosomal protein S7, mitochondrial OS=Homo sapiens OX=9606 GN=MRPS7 PE=1 SV=2	1.0854e+07	571263
sp|P52756|RBM5_HUMAN	11.8733	NA	92097	1;1;1	3	3	0.0528	58321;13762;9306	-	RNA-binding protein 5 OS=Homo sapiens OX=9606 GN=RBM5 PE=1 SV=2	2.67242e+06	70326.8
sp|Q9NPD3|EXOS4_HUMAN	12.141	NA	26366.5	1;1;1	3	5	0.1306	13005;37531;37528;37117;13978	-	Exosome complex component RRP41 OS=Homo sapiens OX=9606 GN=EXOSC4 PE=1 SV=3	9.13593e+06	830539
sp|Q96N67|DOCK7_HUMAN	11.0446	NA	242407	1;1;1	3	3	0.0178	48686;11284;25578	-	Dedicator of cytokinesis protein 7 OS=Homo sapiens OX=9606 GN=DOCK7 PE=1 SV=4	5.72334e+06	48095.3
sp|P20671|H2A1D_HUMAN	13.2181	NA	14098.9	0;0;0;1;0;1;0;1;0;0;0;0	3	22	0.5077	12340;12297;12298;12302;12303;9318;9319;9316;9317;39091;39132;39103;39093;39099;39090;39100;39097;39131;39089;39096;39102;39088;39087;9401;9394;9396;9393;9400;9409;9403;9397;9399;9412;9398;9402;9411;9405;9406;9885;9883;9880;9887;52216;9710;9739;24665;24624;24666;24661;24664;24628;5977;5975;5974;6440;44680;44660;44658;44661;44657;44659;44681;44682;47424	-	Histone H2A type 1-D OS=Homo sapiens OX=9606 GN=H2AC7 PE=1 SV=2	7.96087e+06	1.13727e+06
sp|Q01844|EWS_HUMAN	15.9323	NA	68435.7	1;1;1	3	4	0.0716	38877;31760;47356;47358	-	RNA-binding protein EWS OS=Homo sapiens OX=9606 GN=EWSR1 PE=1 SV=1	4.83848e+06	210369
sp|P62314|SMD1_HUMAN	14.8909	NA	13273.4	1;1;1	3	5	0.3782	24510;50181;50470;35696;35695	-	Small nuclear ribonucleoprotein Sm D1 OS=Homo sapiens OX=9606 GN=SNRPD1 PE=1 SV=1	1.54881e+07	3.09762e+06
sp|P46459|NSF_HUMAN	10.2153	NA	82542.1	1;1;1	3	3	0.039	7423;19336;25343	-	Vesicle-fusing ATPase OS=Homo sapiens OX=9606 GN=NSF PE=1 SV=3	7.23438e+07	1.41851e+06
sp|Q86W42|THOC6_HUMAN	15.9323	NA	37511	1;1;1	3	5	0.132	46973;46971;24764;41781;41784	-	THO complex subunit 6 homolog OS=Homo sapiens OX=9606 GN=THOC6 PE=1 SV=1	6.27923e+06	313962
sp|Q9P1Y6|PHRF1_HUMAN	8.77658	NA	178557	1;1;1	3	3	0.0279	55650;16989;17902	-	PHD and RING finger domain-containing protein 1 OS=Homo sapiens OX=9606 GN=PHRF1 PE=1 SV=3	1.05843e+07	147004
sp|P00492|HPRT_HUMAN	14.2595	NA	24563.6	1;1;1	3	3	0.1514	23546;20124;24757	-	Hypoxanthine-guanine phosphoribosyltransferase OS=Homo sapiens OX=9606 GN=HPRT1 PE=1 SV=2	1.45498e+07	1.11922e+06
sp|P35453|HXD13_HUMAN	11.3269	NA	36078.7	1;1;1	3	4	0.1574	50665;33773;33772;29100	-	Homeobox protein Hox-D13 OS=Homo sapiens OX=9606 GN=HOXD13 PE=1 SV=3	3.27276e+07	2.33769e+06
sp|P32780|TF2H1_HUMAN	12.8081	NA	61992.6	1;1;1	3	3	0.1296	34516;58902;58894	-	General transcription factor IIH subunit 1 OS=Homo sapiens OX=9606 GN=GTF2H1 PE=1 SV=1	7.82524e+06	252427
sp|P06899|H2B1J_HUMAN	13.4225	NA	13895.6	0;0;0;1;1;0;0;1;0;0;0;0;0;0;0;0	3	3	0.6587	40741;40354;40742;41100;40324;40715;40740;41101;41073;40714;40321;40716;40322;40320;41099;40352;40717;41071;41075;40355;40713;41072;41076;53342;53503;40517;40516;19694;33371;8530;8544;8546;8542;8550;8553;8538;8554;8551;8539;8537;8548;8540;8545;8531;8552;8534;8555;8543;8529;8549;8528;8535;8532;8541;8547;8533;5021;24885;10993;10994;10990;10995;10996;12583;12580;12582;40813;40812;40814;20374;20376;2…	sp|Q16778|H2B2E_HUMAN;sp|P33778|H2B1B_HUMAN;sp|P23527|H2B1O_HUMAN	Histone H2B type 1-J OS=Homo sapiens OX=9606 GN=H2BC11 PE=1 SV=3	3.77809e+08	3.43463e+07
sp|Q13838|DX39B_HUMAN	14.0207	NA	48959.9	0;0;0;0;0;1;1;1	3	4	0.1776	23522;23523;34103;34106;54454;54453;17741;24158;24159;19146;24354;51643;51642	-	Spliceosome RNA helicase DDX39B OS=Homo sapiens OX=9606 GN=DDX39B PE=1 SV=1	1.53145e+06	58901.9
sp|Q8TAD8|SNIP1_HUMAN	13.2636	NA	45750.3	1;1;1	3	4	0.1035	40032;49150;49149;11207	-	Smad nuclear-interacting protein 1 OS=Homo sapiens OX=9606 GN=SNIP1 PE=1 SV=1	8.0655e+06	366614
sp|Q5T3J3|LRIF1_HUMAN	9.25208	NA	84515.8	1;1;1	3	4	0.0442	13512;46939;46937;5125	-	Ligand-dependent nuclear receptor-interacting factor 1 OS=Homo sapiens OX=9606 GN=LRIF1 PE=1 SV=1	7.98156e+06	199539
sp|P01023|A2MG_HUMAN	6.97928	NA	163188	1;1;1	3	3	0.0197	14550;6735;30430	-	Alpha-2-macroglobulin OS=Homo sapiens OX=9606 GN=A2M PE=1 SV=3	1.18586e+07	158114
sp|O95104|SCAF4_HUMAN	11.2648	NA	125790	1;1;0;1;0	3	3	0.0401	33755;12528;8176;5460;27003	-	SR-related and CTD-associated factor 4 OS=Homo sapiens OX=9606 GN=SCAF4 PE=1 SV=3	406406	14514.5
sp|P62140|PP1B_HUMAN	13.9864	NA	37162.6	0;0;0;0;0;1;1;0;1	3	3	0.3242	37861;41582;41581;41580;45200;40184;31349;31354;20692;55098;21717;40788	-	Serine/threonine-protein phosphatase PP1-beta catalytic subunit OS=Homo sapiens OX=9606 GN=PPP1CB PE=1 SV=3	1.09331e+07	575429
sp|P62136|PP1A_HUMAN	12.9968	NA	37487.8	0;0;0;0;0;1;1;1;0	3	4	0.2667	37861;41582;41581;41580;45200;40184;31349;31354;21003;21002;14020;22361;21717	-	Serine/threonine-protein phosphatase PP1-alpha catalytic subunit OS=Homo sapiens OX=9606 GN=PPP1CA PE=1 SV=1	6.99715e+06	368271
sp|Q9Y5Q8|TF3C5_HUMAN	10.5604	NA	59533.1	1;1;1	3	5	0.052	15623;25835;25836;19239;19238	-	General transcription factor 3C polypeptide 5 OS=Homo sapiens OX=9606 GN=GTF3C5 PE=1 SV=2	7.17044e+06	199179
sp|Q9BY89|K1671_HUMAN	12.098	NA	196590	1;1;1	3	3	0.021	35392;26706;29505	-	Uncharacterized protein KIAA1671 OS=Homo sapiens OX=9606 GN=KIAA1671 PE=1 SV=2	2.16703e+07	185216
sp|P82930|RT34_HUMAN	10.7653	NA	25634.5	1;1;1	3	3	0.1055	12038;8087;10114	-	28S ribosomal protein S34, mitochondrial OS=Homo sapiens OX=9606 GN=MRPS34 PE=1 SV=2	1.2358e+06	82386.7
sp|Q9UBB9|TFP11_HUMAN	14.8909	NA	96758.4	1;1;1	3	5	0.0538	32628;32630;24185;54471;54472	-	Tuftelin-interacting protein 11 OS=Homo sapiens OX=9606 GN=TFIP11 PE=1 SV=1	4.1562e+06	70444.1
sp|P62316|SMD2_HUMAN	10.129	NA	13518.2	1;1;1	3	3	0.2203	12702;5271;21356	-	Small nuclear ribonucleoprotein Sm D2 OS=Homo sapiens OX=9606 GN=SNRPD2 PE=1 SV=1	1.96175e+07	2.17973e+06
sp|P00387|NB5R3_HUMAN	14.2595	NA	34212.7	1;1;1	3	3	0.1728	54377;32426;43957	-	NADH-cytochrome b5 reductase 3 OS=Homo sapiens OX=9606 GN=CYB5R3 PE=1 SV=3	4.62204e+06	288878
sp|Q8WVM0|TFB1M_HUMAN	14.8909	NA	39518	1;1;1	3	3	0.1792	59741;37450;45864	-	Dimethyladenosine transferase 1, mitochondrial OS=Homo sapiens OX=9606 GN=TFB1M PE=1 SV=1	5.34521e+06	222717
sp|Q15427|SF3B4_HUMAN	13.1686	NA	44357.1	1;1;1	3	4	0.1038	9184;62055;62054;55379	-	Splicing factor 3B subunit 4 OS=Homo sapiens OX=9606 GN=SF3B4 PE=1 SV=1	5.94176e+06	424412
sp|Q9UNQ2|DIM1_HUMAN	12.6827	NA	35214.1	1;1;1	3	3	0.1182	23348;40340;18037	-	Probable dimethyladenosine transferase OS=Homo sapiens OX=9606 GN=DIMT1 PE=1 SV=1	2.16416e+06	94093.9
sp|Q7L2H7|EIF3M_HUMAN	15.9323	NA	42475.8	1;1;1	3	5	0.1257	51395;51396;34225;34227;42153	-	Eukaryotic translation initiation factor 3 subunit M OS=Homo sapiens OX=9606 GN=EIF3M PE=1 SV=1	1.30897e+07	569118
sp|P46776|RL27A_HUMAN	13.3153	NA	16551	1;1;1	3	3	0.1622	36485;18060;12997	-	60S ribosomal protein L27a OS=Homo sapiens OX=9606 GN=RPL27A PE=1 SV=2	5.32055e+07	6.65069e+06
sp|Q8IX12|CCAR1_HUMAN	14.3118	NA	132739	1;1;1	3	4	0.0287	36881;36880;39965;47186	-	Cell division cycle and apoptosis regulator protein 1 OS=Homo sapiens OX=9606 GN=CCAR1 PE=1 SV=2	1.13366e+07	202438
sp|P83881|RL36A_HUMAN	8.85577	NA	12432.8	1;1;1	3	3	0.217	16200;8288;5802	-	60S ribosomal protein L36a OS=Homo sapiens OX=9606 GN=RPL36A PE=1 SV=2	7.82927e+06	1.30488e+06
sp|Q96JM3|CHAP1_HUMAN	10.6423	NA	89042.9	1;1;1	3	3	0.0517	43891;14982;44135	-	Chromosome alignment-maintaining phosphoprotein 1 OS=Homo sapiens OX=9606 GN=CHAMP1 PE=1 SV=2	6.13357e+06	109528
sp|O60664|PLIN3_HUMAN	8.97097	NA	47045.9	1;1;1	3	3	0.0853	34281;15724;28358	-	Perilipin-3 OS=Homo sapiens OX=9606 GN=PLIN3 PE=1 SV=3	3.46837e+06	115612
sp|O43592|XPOT_HUMAN	13.2704	NA	109893	1;1;1	3	3	0.0395	33511;26336;33264	-	Exportin-T OS=Homo sapiens OX=9606 GN=XPOT PE=1 SV=2	4.80938e+06	111846
sp|Q9NVF7|FBX28_HUMAN	12.2277	NA	41123.4	1;1;1	3	3	0.0761	21564;21642;11204	-	F-box only protein 28 OS=Homo sapiens OX=9606 GN=FBXO28 PE=1 SV=1	2.09369e+06	83747.6
sp|Q7Z7K6|CENPV_HUMAN	15.9323	NA	29927.1	1;1;1	3	4	0.1855	37386;37385;35123;45856	-	Centromere protein V OS=Homo sapiens OX=9606 GN=CENPV PE=1 SV=1	2.89812e+07	1.93208e+06
sp|P78417|GSTO1_HUMAN	12.229	NA	27548	1;1;1	3	3	0.112	16735;13396;16550	-	Glutathione S-transferase omega-1 OS=Homo sapiens OX=9606 GN=GSTO1 PE=1 SV=2	9.92445e+06	661630
sp|Q96ME7|ZN512_HUMAN	11.821	NA	64641.1	1;1;1	3	3	0.0758	33715;40638;27675	-	Zinc finger protein 512 OS=Homo sapiens OX=9606 GN=ZNF512 PE=1 SV=2	1.76171e+07	550536
sp|P62841|RS15_HUMAN	14.8909	NA	17029.2	1;1;1	3	5	0.4	47293;27958;59060;59062;59061	-	40S ribosomal protein S15 OS=Homo sapiens OX=9606 GN=RPS15 PE=1 SV=2	2.13019e+07	3.04313e+06
sp|P63241|IF5A1_HUMAN	11.4791	NA	16821.4	1;1;1	3	4	0.2013	27466;7054;25631;25630	-	Eukaryotic translation initiation factor 5A-1 OS=Homo sapiens OX=9606 GN=EIF5A PE=1 SV=2	7.5615e+06	945187
sp|O15294|OGT1_HUMAN	11.3979	NA	116850	1;1;1	3	3	0.0382	17760;48503;21616	-	UDP-N-acetylglucosamine--peptide N-acetylglucosaminyltransferase 110 kDa subunit OS=Homo sapiens OX=9606 GN=OGT PE=1 SV=3	7.80428e+07	1.59271e+06
sp|P62191|PRS4_HUMAN	14.8909	NA	49153.7	1;1;1	3	5	0.1136	24853;47144;53144;53145;53143	-	26S proteasome regulatory subunit 4 OS=Homo sapiens OX=9606 GN=PSMC1 PE=1 SV=1	3.37345e+06	124943
sp|P62873|GBB1_HUMAN	10.252	NA	37353	1;1;1	3	3	0.0853	27246;27957;7901	sp|P62879|GBB2_HUMAN	Guanine nucleotide-binding protein G(I)/G(S)/G(T) subunit beta-1 OS=Homo sapiens OX=9606 GN=GNB1 PE=1 SV=3	6.72017e+06	516936
sp|Q9NR12|PDLI7_HUMAN	12.3416	NA	49812.6	1;1;1	3	3	0.081	30528;26864;27883	-	PDZ and LIM domain protein 7 OS=Homo sapiens OX=9606 GN=PDLIM7 PE=1 SV=1	1.65353e+06	63597.3
sp|P36551|HEM6_HUMAN	13.8495	NA	50120	1;1;1	3	3	0.0925	16385;50519;31506	-	Oxygen-dependent coproporphyrinogen-III oxidase, mitochondrial OS=Homo sapiens OX=9606 GN=CPOX PE=1 SV=3	3.16889e+06	105630
sp|Q9Y4P3|TBL2_HUMAN	12.4523	NA	49766.2	1;1;1	3	3	0.0716	27308;4878;34716	-	Transducin beta-like protein 2 OS=Homo sapiens OX=9606 GN=TBL2 PE=1 SV=1	1.65054e+07	532433
sp|Q13547|HDAC1_HUMAN	13.5917	NA	55067.7	1;0;1;0;0;0;1	3	4	0.2241	50595;37112;37111;42782;30808;30809;31447;12424;28801;59131;59130	-	Histone deacetylase 1 OS=Homo sapiens OX=9606 GN=HDAC1 PE=1 SV=1	3.41106e+06	126335
sp|P48729|KC1A_HUMAN	11.4408	NA	38889.9	1;1;1	3	3	0.1187	32726;31078;47723	-	Casein kinase I isoform alpha OS=Homo sapiens OX=9606 GN=CSNK1A1 PE=1 SV=2	747741	35606.7
sp|Q9UBB5|MBD2_HUMAN	10.1853	NA	43227.9	1;1;1	3	3	0.1338	20812;61290;9300	-	Methyl-CpG-binding domain protein 2 OS=Homo sapiens OX=9606 GN=MBD2 PE=1 SV=1	4.14164e+06	188256
sp|P62888|RL30_HUMAN	12.6914	NA	12775.7	1;1;1	3	3	0.2435	31583;26410;40675	-	60S ribosomal protein L30 OS=Homo sapiens OX=9606 GN=RPL30 PE=1 SV=2	1.65592e+07	2.0699e+06
sp|Q8TCJ2|STT3B_HUMAN	12.229	NA	93613.7	1;1;1	3	3	0.0545	27814;43025;54096	-	Dolichyl-diphosphooligosaccharide--protein glycosyltransferase subunit STT3B OS=Homo sapiens OX=9606 GN=STT3B PE=1 SV=1	1.41687e+06	38293.7
sp|P35268|RL22_HUMAN	12.9551	NA	14777.8	1;1;1	3	3	0.2344	23461;7591;22049	-	60S ribosomal protein L22 OS=Homo sapiens OX=9606 GN=RPL22 PE=1 SV=2	2.85637e+07	4.76062e+06
sp|Q92674|CENPI_HUMAN	10.8621	NA	86664.6	1;1;1	3	3	0.0437	34284;25283;10198	-	Centromere protein I OS=Homo sapiens OX=9606 GN=CENPI PE=1 SV=2	4.76012e+06	119003
sp|Q6SPF0|SAMD1_HUMAN	12.4096	NA	56017.7	1;1;1	3	3	0.052	8025;18657;16545	-	Atherin OS=Homo sapiens OX=9606 GN=SAMD1 PE=1 SV=1	3.95384e+06	179720
sp|P62851|RS25_HUMAN	12.2739	NA	13733.7	1;1;1	3	4	0.168	26479;26480;16917;16589	-	40S ribosomal protein S25 OS=Homo sapiens OX=9606 GN=RPS25 PE=1 SV=1	2.57041e+07	4.28401e+06
sp|O00303|EIF3F_HUMAN	10.6863	NA	37540.2	1;1;1	3	3	0.0868	24767;10611;26707	-	Eukaryotic translation initiation factor 3 subunit F OS=Homo sapiens OX=9606 GN=EIF3F PE=1 SV=1	9.54981e+06	596863
sp|Q9NRH3|TBG2_HUMAN	14.8909	NA	51059.6	1;1;1	3	3	0.133	52159;58163;27486	sp|P23258|TBG1_HUMAN	Tubulin gamma-2 chain OS=Homo sapiens OX=9606 GN=TUBG2 PE=2 SV=1	5.97871e+06	284700
sp|Q9C035|TRIM5_HUMAN	12.6914	NA	56302.1	1;1;1	3	3	0.071	11246;15289;44899	-	Tripartite motif-containing protein 5 OS=Homo sapiens OX=9606 GN=TRIM5 PE=1 SV=1	3.06551e+06	92894.4
sp|P38117|ETFB_HUMAN	13.1489	NA	27826.2	1;1;1	3	3	0.1176	17669;9426;27359	-	Electron transfer flavoprotein subunit beta OS=Homo sapiens OX=9606 GN=ETFB PE=1 SV=3	3.12175e+07	2.08117e+06
sp|O75531|BAF_HUMAN	15.9323	NA	10052	1;1;1	3	5	0.4382	32835;53010;53008;56191;56326	-	Barrier-to-autointegration factor OS=Homo sapiens OX=9606 GN=BANF1 PE=1 SV=1	1.34454e+07	1.92077e+06
sp|P00505|AATM_HUMAN	13.6029	NA	47487.3	1;1;1	3	3	0.0814	31744;29630;10687	-	Aspartate aminotransferase, mitochondrial OS=Homo sapiens OX=9606 GN=GOT2 PE=1 SV=3	6.67431e+06	230149
sp|P08754|GNAI3_HUMAN	14.3118	NA	40506.3	1;1;0;1	3	3	0.1497	40787;18404;29028;41443	-	Guanine nucleotide-binding protein G(i) subunit alpha-3 OS=Homo sapiens OX=9606 GN=GNAI3 PE=1 SV=3	994813	58518.4
sp|Q13509|TBB3_HUMAN	13.5759	NA	50400.3	0;0;0;0;0;0;0;0;1;0;0;1;0;0;0;1;0	3	5	0.3844	39050;18842;18844;24102;24103;24098;24104;24107;45313;45314;47915;47913;47914;26511;27206;22914;29241;29236;29678;24592;24591;20041;19383;19443;37025;37024;48352;39231;39207;29240;29238;29239;56992;56991;16304	-	Tubulin beta-3 chain OS=Homo sapiens OX=9606 GN=TUBB3 PE=1 SV=2	2.38834e+07	1.13731e+06
sp|P51149|RAB7A_HUMAN	12.5867	NA	23474.8	1;1;1	3	4	0.1836	44715;44716;26807;15806	-	Ras-related protein Rab-7a OS=Homo sapiens OX=9606 GN=RAB7A PE=1 SV=1	4.64911e+06	273477
sp|P55769|NH2L1_HUMAN	12.8435	NA	14164.6	1;1;1	3	3	0.2266	21726;48173;32005	-	NHP2-like protein 1 OS=Homo sapiens OX=9606 GN=SNU13 PE=1 SV=3	2.20105e+07	2.44561e+06
sp|Q86UE4|LYRIC_HUMAN	12.0645	NA	63798.8	1;1;1	3	3	0.0653	38925;25080;20023	-	Protein LYRIC OS=Homo sapiens OX=9606 GN=MTDH PE=1 SV=2	2.19222e+07	811933
sp|P08195|4F2_HUMAN	14.3118	NA	67951.7	1;1;1	3	3	0.0571	33172;28731;21276	-	4F2 cell-surface antigen heavy chain OS=Homo sapiens OX=9606 GN=SLC3A2 PE=1 SV=3	255442	7740.67
sp|O43166|SI1L1_HUMAN	10.6876	NA	199904	1;1;1	3	3	0.0166	6005;30884;24049	-	Signal-induced proliferation-associated 1-like protein 1 OS=Homo sapiens OX=9606 GN=SIPA1L1 PE=1 SV=4	5.35864e+06	48714.9
sp|O14929|HAT1_HUMAN	14.8909	NA	49480.8	1;1;1	3	4	0.1337	35194;56718;56719;47952	-	Histone acetyltransferase type B catalytic subunit OS=Homo sapiens OX=9606 GN=HAT1 PE=1 SV=1	7.55183e+06	359611
sp|Q71F23|CENPU_HUMAN	13.4225	NA	47492.5	1;1;1	3	3	0.0694	17415;42901;45748	-	Centromere protein U OS=Homo sapiens OX=9606 GN=CENPU PE=1 SV=1	8.36449e+06	363674
sp|Q9UH99|SUN2_HUMAN	12.6391	NA	80261.6	1;1;1	3	3	0.0628	22804;40474;49747	-	SUN domain-containing protein 2 OS=Homo sapiens OX=9606 GN=SUN2 PE=1 SV=3	5.79576e+06	170464
sp|P62913|RL11_HUMAN	14.3554	NA	20239.6	1;1;1	3	4	0.2303	39107;13243;13242;58180	-	60S ribosomal protein L11 OS=Homo sapiens OX=9606 GN=RPL11 PE=1 SV=2	3.68436e+07	4.09373e+06
sp|P11310|ACADM_HUMAN	13.2704	NA	46558.6	1;1;1	3	4	0.0903	22524;22988;32346;32348	-	Medium-chain specific acyl-CoA dehydrogenase, mitochondrial OS=Homo sapiens OX=9606 GN=ACADM PE=1 SV=1	4.59513e+06	218816
sp|Q9Y324|FCF1_HUMAN	14.8909	NA	23354.2	1;1;1	3	5	0.1162	33539;33540;37535;37534;14606	-	rRNA-processing protein FCF1 homolog OS=Homo sapiens OX=9606 GN=FCF1 PE=1 SV=1	1.45634e+07	1.82042e+06
sp|P55795|HNRH2_HUMAN	15.9323	NA	49232.3	1;0;0;1;0;0;1	3	4	0.2227	46767;14046;38874;38871;26004;42671;17245;49270;49591	-	Heterogeneous nuclear ribonucleoprotein H2 OS=Homo sapiens OX=9606 GN=HNRNPH2 PE=1 SV=1	6.73995e+06	269598
sp|P60174|TPIS_HUMAN	12.229	NA	26652.7	1;1;1	3	4	0.1647	30342;24703;24702;37437	-	Triosephosphate isomerase OS=Homo sapiens OX=9606 GN=TPI1 PE=1 SV=4	1.20835e+07	755219
sp|Q9Y450|HBS1L_HUMAN	12.2739	NA	75425.6	1;1;1	3	3	0.0629	7338;53061;25691	-	HBS1-like protein OS=Homo sapiens OX=9606 GN=HBS1L PE=1 SV=1	3.55759e+06	82734.8
sp|Q658Y4|F91A1_HUMAN	12.5025	NA	93849.7	1;1;1	3	3	0.0465	50700;13298;32716	-	Protein FAM91A1 OS=Homo sapiens OX=9606 GN=FAM91A1 PE=1 SV=3	9.00903e+06	214501
sp|A5YKK6|CNOT1_HUMAN	10.0745	NA	266768	1;1;1	3	3	0.0147	29525;31875;20003	-	CCR4-NOT transcription complex subunit 1 OS=Homo sapiens OX=9606 GN=CNOT1 PE=1 SV=2	466569	3534.61
sp|Q96EU6|RRP36_HUMAN	11.3926	NA	29804.9	1;1;1	3	3	0.1351	44967;14210;30051	-	Ribosomal RNA processing protein 36 homolog OS=Homo sapiens OX=9606 GN=RRP36 PE=1 SV=1	7.27848e+06	404360
sp|Q5SNT2|TM201_HUMAN	12.2514	NA	72189.8	1;1;1	3	4	0.0556	15747;15748;37710;38604	-	Transmembrane protein 201 OS=Homo sapiens OX=9606 GN=TMEM201 PE=1 SV=1	4.64473e+06	185789
sp|P49207|RL34_HUMAN	11.2098	NA	13284.5	1;1;1	3	3	0.1709	30431;10924;14772	-	60S ribosomal protein L34 OS=Homo sapiens OX=9606 GN=RPL34 PE=1 SV=3	2.66535e+07	4.44225e+06
sp|Q12888|TP53B_HUMAN	8.87725	NA	213443	1;1;1	3	3	0.0198	47014;11781;26989	-	TP53-binding protein 1 OS=Homo sapiens OX=9606 GN=TP53BP1 PE=1 SV=2	1.30678e+07	131997
sp|Q9C0J8|WDR33_HUMAN	11.0446	NA	145799	1;1;1	3	4	0.0389	60548;60551;24766;11720	-	pre-mRNA 3' end processing protein WDR33 OS=Homo sapiens OX=9606 GN=WDR33 PE=1 SV=2	2.49818e+06	41636.3
sp|P08651|NFIC_HUMAN	14.1472	NA	55640	1;1;1	3	3	0.1299	35697;50269;59609	-	Nuclear factor 1 C-type OS=Homo sapiens OX=9606 GN=NFIC PE=1 SV=2	3.53485e+06	160675
sp|P31930|QCR1_HUMAN	12.2785	NA	52612.4	1;1;1	3	4	0.0896	31387;31388;55495;10811	-	Cytochrome b-c1 complex subunit 1, mitochondrial OS=Homo sapiens OX=9606 GN=UQCRC1 PE=1 SV=3	3.16639e+06	126656
sp|Q15910|EZH2_HUMAN	12.2852	NA	85308.6	1;1;1	3	4	0.055	36560;53067;53068;8967	-	Histone-lysine N-methyltransferase EZH2 OS=Homo sapiens OX=9606 GN=EZH2 PE=1 SV=2	2.49615e+07	608816
sp|P13693|TCTP_HUMAN	14.3118	NA	19582.6	1;1;1	3	5	0.4302	39585;39586;62675;30540;31189	-	Translationally-controlled tumor protein OS=Homo sapiens OX=9606 GN=TPT1 PE=1 SV=1	5.37878e+06	672347
sp|Q8WUA4|TF3C2_HUMAN	12.6814	NA	100616	1;1;1	3	3	0.0637	23726;50702;58925	-	General transcription factor 3C polypeptide 2 OS=Homo sapiens OX=9606 GN=GTF3C2 PE=1 SV=2	9.22885e+06	236637
sp|P37837|TALDO_HUMAN	11.2865	NA	37516.5	1;1;1	3	3	0.0861	18405;22272;10208	-	Transaldolase OS=Homo sapiens OX=9606 GN=TALDO1 PE=1 SV=2	2.19481e+07	954263
sp|Q9GZN1|ARP6_HUMAN	13.2704	NA	45780.8	1;1;1	3	3	0.0859	23738;36692;19849	-	Actin-related protein 6 OS=Homo sapiens OX=9606 GN=ACTR6 PE=1 SV=1	2.93386e+07	1.27559e+06
sp|Q9NUQ6|SPS2L_HUMAN	15.9323	NA	61690.7	1;1;1	3	4	0.0645	35381;44401;44402;52482	-	SPATS2-like protein OS=Homo sapiens OX=9606 GN=SPATS2L PE=1 SV=2	3.29497e+06	84486.4
sp|Q96BT3|CENPT_HUMAN	11.0528	NA	60385.7	1;1;1	3	5	0.057	12394;10190;40751;40750;40752	-	Centromere protein T OS=Homo sapiens OX=9606 GN=CENPT PE=1 SV=2	1.5564e+07	676695
sp|Q01518|CAP1_HUMAN	12.141	NA	51868.7	1;1;1	3	3	0.1095	22239;29080;58799	-	Adenylyl cyclase-associated protein 1 OS=Homo sapiens OX=9606 GN=CAP1 PE=1 SV=5	4.25206e+06	132877
sp|Q9Y6X3|SCC4_HUMAN	9.81277	NA	69037.2	1;1;1	3	3	0.0375	7615;7481;15849	-	MAU2 chromatid cohesion factor homolog OS=Homo sapiens OX=9606 GN=MAU2 PE=1 SV=2	4.90219e+06	169041
sp|Q9BXJ9|NAA15_HUMAN	14.4639	NA	101208	1;1;1	3	4	0.0508	19325;53194;35922;35923	-	N-alpha-acetyltransferase 15, NatA auxiliary subunit OS=Homo sapiens OX=9606 GN=NAA15 PE=1 SV=1	2.96159e+06	47767.5
sp|P55884|EIF3B_HUMAN	11.0996	NA	92423.8	1;1;1	3	4	0.0393	17411;17410;32422;16724	-	Eukaryotic translation initiation factor 3 subunit B OS=Homo sapiens OX=9606 GN=EIF3B PE=1 SV=3	3.61484e+06	97698.3
sp|P49591|SYSC_HUMAN	11.3427	NA	58740	1;1;1	3	3	0.0875	49733;33812;39135	-	Serine--tRNA ligase, cytoplasmic OS=Homo sapiens OX=9606 GN=SARS1 PE=1 SV=3	1.1015e+07	367166
sp|P08579|RU2B_HUMAN	13.0919	NA	25470.1	0;0;1;1;1	3	4	0.3111	7103;11247;53804;36069;48320;48321	-	U2 small nuclear ribonucleoprotein B'' OS=Homo sapiens OX=9606 GN=SNRPB2 PE=1 SV=1	4.58841e+06	417128
sp|Q14573|ITPR3_HUMAN	8.33314	NA	303912	1;1	2	2	0.0067	7885;25251	-	Inositol 1,4,5-trisphosphate receptor type 3 OS=Homo sapiens OX=9606 GN=ITPR3 PE=1 SV=2	1.35241e+06	9263.1
sp|Q96CS3|FAF2_HUMAN	7.78858	NA	52590.5	1;1	2	2	0.0697	49375;32302	-	FAS-associated factor 2 OS=Homo sapiens OX=9606 GN=FAF2 PE=1 SV=2	3.47471e+06	133643
sp|Q9UHI6|DDX20_HUMAN	8.94874	NA	92182.5	1;1	2	2	0.0303	40314;24088	-	Probable ATP-dependent RNA helicase DDX20 OS=Homo sapiens OX=9606 GN=DDX20 PE=1 SV=2	1.25752e+06	25150.5
sp|P98179|RBM3_HUMAN	10.6215	NA	17160	1;1	2	4	0.2102	45799;45797;40009;40008	-	RNA-binding protein 3 OS=Homo sapiens OX=9606 GN=RBM3 PE=1 SV=1	1.22575e+07	1.36195e+06
sp|Q71RC2|LARP4_HUMAN	5.44428	NA	80545.8	1;1	2	2	0.0331	11303;43515	-	La-related protein 4 OS=Homo sapiens OX=9606 GN=LARP4 PE=1 SV=3	536879	15339.4
sp|P00918|CAH2_HUMAN	7.38064	NA	29227.9	1;1	2	2	0.1077	13631;48888	-	Carbonic anhydrase 2 OS=Homo sapiens OX=9606 GN=CA2 PE=1 SV=2	1171024371	7.3189e+07
sp|P08574|CY1_HUMAN	6.48944	NA	35399	1;1	2	2	0.0892	31923;44276	-	Cytochrome c1, heme protein, mitochondrial OS=Homo sapiens OX=9606 GN=CYC1 PE=1 SV=3	7.5179e+06	442229
sp|Q92598|HS105_HUMAN	7.65754	NA	96803.7	1;0;1	2	3	0.0443	35445;19054;43307;43306	-	Heat shock protein 105 kDa OS=Homo sapiens OX=9606 GN=HSPH1 PE=1 SV=1	2.46703e+06	45685.8
sp|P12236|ADT3_HUMAN	9.58012	NA	32845.2	1;0;0;0;0;1;0;0;0;0	2	2	0.2852	23098;11034;6480;9526;19109;42417;9524;28376;28375;31625;39006;39007	-	ADP/ATP translocase 3 OS=Homo sapiens OX=9606 GN=SLC25A6 PE=1 SV=4	7.31591e+06	332542
sp|Q9Y333|LSM2_HUMAN	8.94874	NA	10827.6	1;1	2	2	0.2842	16821;48999	-	U6 snRNA-associated Sm-like protein LSm2 OS=Homo sapiens OX=9606 GN=LSM2 PE=1 SV=1	332266	47466.6
sp|Q9HAF1|EAF6_HUMAN	5.97158	NA	21621.9	1;1	2	2	0.0995	22617;12706	-	Chromatin modification-related protein MEAF6 OS=Homo sapiens OX=9606 GN=MEAF6 PE=1 SV=1	6.22927e+06	778659
sp|O00629|IMA3_HUMAN	8.39572	NA	57850.6	0;0;1;1	2	2	0.1113	33240;37324;41025;58295	-	Importin subunit alpha-3 OS=Homo sapiens OX=9606 GN=KPNA4 PE=1 SV=1	1.41026e+06	74224
sp|O95831|AIFM1_HUMAN	7.52151	NA	66858.9	1;1	2	2	0.0424	31563;37522	-	Apoptosis-inducing factor 1, mitochondrial OS=Homo sapiens OX=9606 GN=AIFM1 PE=1 SV=1	6.74692e+06	210841
sp|P18077|RL35A_HUMAN	6.39536	NA	12529.8	1;1	2	2	0.1545	24048;8056	-	60S ribosomal protein L35a OS=Homo sapiens OX=9606 GN=RPL35A PE=1 SV=2	856658	95184.2
sp|Q12792|TWF1_HUMAN	8.28097	NA	40257.7	1;1	2	2	0.0571	31873;10073	-	Twinfilin-1 OS=Homo sapiens OX=9606 GN=TWF1 PE=1 SV=3	7.81074e+06	339597
sp|P78344|IF4G2_HUMAN	4.83631	NA	102297	1;1	2	2	0.0232	31039;18827	-	Eukaryotic translation initiation factor 4 gamma 2 OS=Homo sapiens OX=9606 GN=EIF4G2 PE=1 SV=1	1.35939e+06	24274.8
sp|Q96B26|EXOS8_HUMAN	8.41347	NA	30020.3	1;1	2	3	0.1051	42496;26752;26756	-	Exosome complex component RRP43 OS=Homo sapiens OX=9606 GN=EXOSC8 PE=1 SV=1	2.56694e+06	171129
sp|P41208|CETN2_HUMAN	10.6215	NA	19725.9	1;1	2	3	0.1512	34176;34175;34812	-	Centrin-2 OS=Homo sapiens OX=9606 GN=CETN2 PE=1 SV=1	1.03807e+06	103807
sp|O94905|ERLN2_HUMAN	8.16381	NA	37815.5	1;1	2	2	0.0708	25968;29566	-	Erlin-2 OS=Homo sapiens OX=9606 GN=ERLIN2 PE=1 SV=1	3.94664e+06	164444
sp|Q9GZS3|WDR61_HUMAN	7.66001	NA	33559.8	1;1	2	2	0.1213	13203;58250	-	WD repeat-containing protein 61 OS=Homo sapiens OX=9606 GN=WDR61 PE=1 SV=1	944362	62957.5
sp|Q99497|PARK7_HUMAN	8.10335	NA	19878.5	1;1	2	2	0.1746	5680;55762	-	Parkinson disease protein 7 OS=Homo sapiens OX=9606 GN=PARK7 PE=1 SV=2	0	0
sp|O14880|MGST3_HUMAN	10.6215	NA	16505.6	1;1	2	3	0.25	57486;57485;26238	-	Microsomal glutathione S-transferase 3 OS=Homo sapiens OX=9606 GN=MGST3 PE=1 SV=1	2.87185e+06	358981
sp|P50570|DYN2_HUMAN	10.6215	NA	98003.2	1;1	2	2	0.0494	57041;48037	-	Dynamin-2 OS=Homo sapiens OX=9606 GN=DNM2 PE=1 SV=2	2.00701e+06	35839.5
sp|P18206|VINC_HUMAN	8.94874	NA	123722	1;1	2	2	0.0194	22287;18371	-	Vinculin OS=Homo sapiens OX=9606 GN=VCL PE=1 SV=4	4.63208e+06	55143.8
sp|P29692|EF1D_HUMAN	8.15391	NA	31102.8	1;1	2	2	0.0783	30663;13179	-	Elongation factor 1-delta OS=Homo sapiens OX=9606 GN=EEF1D PE=1 SV=5	2.89223e+06	144611
sp|Q9Y6A4|CFA20_HUMAN	7.7951	NA	22760	1;1	2	2	0.1813	25721;56589	-	Cilia- and flagella-associated protein 20 OS=Homo sapiens OX=9606 GN=CFAP20 PE=1 SV=1	7.26288e+06	605240
sp|Q15286|RAB35_HUMAN	8.36409	NA	23010.8	1;1	2	3	0.0896	12070;16401;16402	-	Ras-related protein Rab-35 OS=Homo sapiens OX=9606 GN=RAB35 PE=1 SV=1	6.36712e+06	424475
sp|Q14739|LBR_HUMAN	8.67562	NA	70658	1;1	2	3	0.0683	58821;38248;38249	-	Delta(14)-sterol reductase LBR OS=Homo sapiens OX=9606 GN=LBR PE=1 SV=2	5.30832e+06	196604
sp|Q9Y3X0|CCDC9_HUMAN	10.6215	NA	59667.1	1;1	2	3	0.0603	31652;31650;45566	-	Coiled-coil domain-containing protein 9 OS=Homo sapiens OX=9606 GN=CCDC9 PE=1 SV=1	228987	7632.91
sp|P07741|APT_HUMAN	9.04469	NA	19595.4	1;1	2	2	0.1278	31554;18502	-	Adenine phosphoribosyltransferase OS=Homo sapiens OX=9606 GN=APRT PE=1 SV=2	2.58819e+06	184871
sp|Q13637|RAB32_HUMAN	6.4241	NA	24981.7	1;1	2	2	0.0978	26899;16892	-	Ras-related protein Rab-32 OS=Homo sapiens OX=9606 GN=RAB32 PE=1 SV=3	6.83807e+06	427379
sp|P24539|AT5F1_HUMAN	10.6215	NA	28890.3	1;1	2	2	0.125	44539;43721	-	ATP synthase F(0) complex subunit B1, mitochondrial OS=Homo sapiens OX=9606 GN=ATP5PB PE=1 SV=2	1.65851e+06	97559.6
sp|P07305|H10_HUMAN	8.79132	NA	20850.2	1;1	2	2	0.1186	15944;31898	-	Histone H1.0 OS=Homo sapiens OX=9606 GN=H1-0 PE=1 SV=3	1.13039e+07	1.41298e+06
sp|P14923|PLAK_HUMAN	7.8449	NA	81692.7	0;1;1	2	2	0.0443	10665;8090;44751	-	Junction plakoglobin OS=Homo sapiens OX=9606 GN=JUP PE=1 SV=3	0	0
sp|Q6IPU0|CENPP_HUMAN	8.61331	NA	33144.1	1;1	2	2	0.1042	17714;53488	-	Centromere protein P OS=Homo sapiens OX=9606 GN=CENPP PE=1 SV=1	2.11558e+07	1.17532e+06
sp|P20226|TBP_HUMAN	10.6215	NA	37674.5	1;1	2	2	0.0796	14696;47580	-	TATA-box-binding protein OS=Homo sapiens OX=9606 GN=TBP PE=1 SV=2	1.49491e+06	135901
sp|Q7Z2E3|APTX_HUMAN	9.58012	NA	40714.1	1;1	2	2	0.1236	23398;61616	-	Aprataxin OS=Homo sapiens OX=9606 GN=APTX PE=1 SV=2	2.61448e+06	130724
sp|P11474|ERR1_HUMAN	8.7099	NA	45480.6	1;1	2	3	0.0567	35576;35577;9535	-	Steroid hormone receptor ERR1 OS=Homo sapiens OX=9606 GN=ESRRA PE=1 SV=3	0	0
sp|P24534|EF1B_HUMAN	9.58012	NA	24748.3	1;1	2	2	0.1244	27708;36995	-	Elongation factor 1-beta OS=Homo sapiens OX=9606 GN=EEF1B2 PE=1 SV=3	7.83097e+06	559355
sp|P0DN76|U2AF5_HUMAN	8.58822	NA	27854.5	1;1	2	2	0.0875	11397;28764	-	Splicing factor U2AF 35 kDa subunit-like protein OS=Homo sapiens OX=9606 GN=U2AF1L5 PE=1 SV=1 >sp|Q01081|U2AF1_HUMAN Splicing factor U2AF 35 kDa subunit OS=Homo sapiens OX=9606 GN=U2AF1 PE=1 SV=3	1.05623e+07	880195
sp|O95573|ACSL3_HUMAN	9.58012	NA	80368.3	1;1	2	2	0.0389	45927;24099	-	Long-chain-fatty-acid--CoA ligase 3 OS=Homo sapiens OX=9606 GN=ACSL3 PE=1 SV=3	5.31759e+06	147711
sp|Q5TA45|INT11_HUMAN	10.6215	NA	67618.6	1;1	2	2	0.0483	48561;16930	-	Integrator complex subunit 11 OS=Homo sapiens OX=9606 GN=INTS11 PE=1 SV=2	938762	26076.7
sp|Q06787|FMR1_HUMAN	8.20262	NA	71130.9	1;0;1	2	2	0.0633	47839;14401;38109	-	Synaptic functional regulator FMR1 OS=Homo sapiens OX=9606 GN=FMR1 PE=1 SV=1	2.35819e+07	589547
sp|Q9Y399|RT02_HUMAN	9.00107	NA	33228.1	1;1	2	3	0.1014	11043;54988;54987	-	28S ribosomal protein S2, mitochondrial OS=Homo sapiens OX=9606 GN=MRPS2 PE=1 SV=1	2.53598e+06	115272
sp|Q9NX20|RM16_HUMAN	6.83933	NA	28431	1;1	2	2	0.0677	12077;18641	-	39S ribosomal protein L16, mitochondrial OS=Homo sapiens OX=9606 GN=MRPL16 PE=1 SV=1	232346	16596.2
sp|P68431|H31_HUMAN	10.6215	NA	15394.5	0;0;1;1;0;0;0;0;0;0;0;0	2	6	0.7574	9294;27197;27196;27260;27209;27207;27212;27199;27201;27195;27200;27202;27198;27257;60983;60985;60984;60981;60986;61352;7400;7396;11439;11438;4566;4567;12777;5055;5056;5052;29221;29808;14945;30997;30999;31000	-	Histone H3.1 OS=Homo sapiens OX=9606 GN=H3C1 PE=1 SV=2	25545460	4.25758e+06
sp|Q9NXS2|QPCTL_HUMAN	9.58012	NA	42897.1	1;1	2	2	0.1073	43280;55826	-	Glutaminyl-peptide cyclotransferase-like protein OS=Homo sapiens OX=9606 GN=QPCTL PE=1 SV=2	4.44424e+06	317446
sp|P61619|S61A1_HUMAN	7.67951	NA	52230.5	1;1	2	2	0.0693	22349;51966	-	Protein transport protein Sec61 subunit alpha isoform 1 OS=Homo sapiens OX=9606 GN=SEC61A1 PE=1 SV=2	7.89427e+06	464369
sp|Q9Y6G9|DC1L1_HUMAN	6.48292	NA	56544	1;1	2	2	0.0363	10553;21092	-	Cytoplasmic dynein 1 light intermediate chain 1 OS=Homo sapiens OX=9606 GN=DYNC1LI1 PE=1 SV=3	3.51087e+06	113254
sp|Q12824|SNF5_HUMAN	10.6215	NA	44113.2	1;1	2	2	0.0779	31098;44430	-	SWI/SNF-related matrix-associated actin-dependent regulator of chromatin subfamily B member 1 OS=Homo sapiens OX=9606 GN=SMARCB1 PE=1 SV=2	3.63797e+06	165362
sp|P49116|NR2C2_HUMAN	6.98776	NA	65373.1	1;1	2	2	0.0436	28166;35872	-	Nuclear receptor subfamily 2 group C member 2 OS=Homo sapiens OX=9606 GN=NR2C2 PE=1 SV=1	2.26512e+07	686399
sp|Q8WZ42|TITIN_HUMAN	4.48215	NA	3.81365e+06	1;1	2	2	0.0005	15302;5223	-	Titin OS=Homo sapiens OX=9606 GN=TTN PE=1 SV=4	6.68566e+06	3102.4
sp|P53007|TXTP_HUMAN	10.6215	NA	33991	1;1	2	3	0.0772	34195;34197;23810	-	Tricarboxylate transport protein, mitochondrial OS=Homo sapiens OX=9606 GN=SLC25A1 PE=1 SV=2	4.27924e+06	251720
sp|P55010|IF5_HUMAN	7.53272	NA	49191.8	1;1	2	2	0.0232	17335;22679	-	Eukaryotic translation initiation factor 5 OS=Homo sapiens OX=9606 GN=EIF5 PE=1 SV=2	0	0
sp|O15392|BIRC5_HUMAN	10.6215	NA	16378.1	1;1	2	2	0.1056	31866;42578	-	Baculoviral IAP repeat-containing protein 5 OS=Homo sapiens OX=9606 GN=BIRC5 PE=1 SV=3	3.38341e+06	422926
sp|Q8N3Z6|ZCHC7_HUMAN	8.45069	NA	63012.7	1;1	2	3	0.0608	25643;53978;53976	-	Zinc finger CCHC domain-containing protein 7 OS=Homo sapiens OX=9606 GN=ZCCHC7 PE=1 SV=2	2.91281e+06	107882
sp|Q9NPQ8|RIC8A_HUMAN	6.17437	NA	59671.5	1;1	2	2	0.0264	12377;5048	-	Synembryn-A OS=Homo sapiens OX=9606 GN=RIC8A PE=1 SV=3	5.12276e+06	160086
sp|P08134|RHOC_HUMAN	5.69364	NA	21992.3	1;1	2	2	0.0622	30661;13429	-	Rho-related GTP-binding protein RhoC OS=Homo sapiens OX=9606 GN=RHOC PE=1 SV=1	5.84008e+06	530917
sp|Q96CW1|AP2M1_HUMAN	5.87727	NA	49623	1;1	2	2	0.0621	7969;50815	-	AP-2 complex subunit mu OS=Homo sapiens OX=9606 GN=AP2M1 PE=1 SV=2	1.59499e+07	549996
sp|Q15024|EXOS7_HUMAN	8.23316	NA	31801.1	1;1	2	3	0.1031	44547;44546;28971	-	Exosome complex component RRP42 OS=Homo sapiens OX=9606 GN=EXOSC7 PE=1 SV=3	3.42235e+06	171118
sp|Q8WUD4|CCD12_HUMAN	5.84679	NA	19169.2	1;1	2	2	0.1205	7297;31785	-	Coiled-coil domain-containing protein 12 OS=Homo sapiens OX=9606 GN=CCDC12 PE=1 SV=1	5.28471e+06	528471
sp|P40616|ARL1_HUMAN	9.00107	NA	20404.4	1;1	2	2	0.1381	16314;38678	-	ADP-ribosylation factor-like protein 1 OS=Homo sapiens OX=9606 GN=ARL1 PE=1 SV=1	9.88704e+06	988704
sp|Q8TBC3|SHKB1_HUMAN	6.10837	NA	76295.9	1;1	2	2	0.0453	51417;21859	-	SH3KBP1-binding protein 1 OS=Homo sapiens OX=9606 GN=SHKBP1 PE=1 SV=2	4.66127e+06	125980
sp|Q9BZF1|OSBL8_HUMAN	7.03649	NA	101132	1;1	2	2	0.0214	13186;25043	-	Oxysterol-binding protein-related protein 8 OS=Homo sapiens OX=9606 GN=OSBPL8 PE=1 SV=3	2.94556e+06	52599.2
sp|Q15084|PDIA6_HUMAN	9.58012	NA	48091.3	1;1	2	2	0.0545	34688;16693	-	Protein disulfide-isomerase A6 OS=Homo sapiens OX=9606 GN=PDIA6 PE=1 SV=1	6.09039e+06	243616
sp|Q8N684|CPSF7_HUMAN	5.3016	NA	52018.3	1;1	2	2	0.0446	26891;10384	-	Cleavage and polyadenylation specificity factor subunit 7 OS=Homo sapiens OX=9606 GN=CPSF7 PE=1 SV=1	917371	38223.8
sp|Q13416|ORC2_HUMAN	9.58012	NA	65930.9	1;1	2	2	0.0572	47648;36769	-	Origin recognition complex subunit 2 OS=Homo sapiens OX=9606 GN=ORC2 PE=1 SV=2	1.51895e+06	47467.3
sp|Q14202|ZMYM3_HUMAN	7.48039	NA	152280	1;1	2	3	0.0117	17400;16240;16239	-	Zinc finger MYM-type protein 3 OS=Homo sapiens OX=9606 GN=ZMYM3 PE=1 SV=2	5.74725e+06	91226.2
sp|Q8IXK0|PHC2_HUMAN	8.10335	NA	90656.8	1;1	2	2	0.0431	23998;59305	-	Polyhomeotic-like protein 2 OS=Homo sapiens OX=9606 GN=PHC2 PE=1 SV=1	3.25015e+06	120376
sp|P00403|COX2_HUMAN	7.23957	NA	25548.2	1;1	2	2	0.0749	44679;17862	-	Cytochrome c oxidase subunit 2 OS=Homo sapiens OX=9606 GN=MT-CO2 PE=1 SV=1	2.79431e+06	465718
sp|Q9P035|HACD3_HUMAN	7.06196	NA	43131.6	1;1	2	3	0.0884	21678;55799;55804	-	Very-long-chain (3R)-3-hydroxyacyl-CoA dehydratase 3 OS=Homo sapiens OX=9606 GN=HACD3 PE=1 SV=2	1.56338e+07	919636
sp|P61254|RL26_HUMAN	7.84536	NA	17247.5	0;0;0;0;1;0;0;0;0;0;1;0	2	2	0.4828	30458;30489;30453;30485;30487;30486;30488;12762;38683;16814;16679;9754;17040;13735;16877;27453;27451;15121;12627	-	60S ribosomal protein L26 OS=Homo sapiens OX=9606 GN=RPL26 PE=1 SV=1	3.30999e+06	367777
sp|Q32P28|P3H1_HUMAN	7.90735	NA	83341.1	1;1	2	2	0.034	33161;18580	-	Prolyl 3-hydroxylase 1 OS=Homo sapiens OX=9606 GN=P3H1 PE=1 SV=2	744731	24023.6
sp|Q9NP66|HM20A_HUMAN	10.6215	NA	40119.1	1;1	2	3	0.1066	51161;51164;46661	-	High mobility group protein 20A OS=Homo sapiens OX=9606 GN=HMG20A PE=1 SV=1	4.66397e+06	259110
sp|Q16698|DECR_HUMAN	6.89061	NA	36044.8	1;1	2	2	0.1045	20790;51564	-	2,4-dienoyl-CoA reductase [(3E)-enoyl-CoA-producing], mitochondrial OS=Homo sapiens OX=9606 GN=DECR1 PE=1 SV=1	4.50779e+06	204900
sp|Q96EY7|PTCD3_HUMAN	8.94874	NA	78499.7	1;1	2	2	0.0348	41476;10418	-	Pentatricopeptide repeat domain-containing protein 3, mitochondrial OS=Homo sapiens OX=9606 GN=PTCD3 PE=1 SV=3	6.20241e+06	137831
sp|P10412|H14_HUMAN	9.15315	NA	21852	0;0;0;0;0;0;0;0;0;0;0;1;1;0;0;0	2	32	0.4201	9601;9605;9602;9604;9603;9599;9608;9597;9607;9606;9598;9610;9600;17878;36326;36327;36346;21680;21685;18869;20283;6224;6223;35121;35119;13580;13583;23167;23166;26828;26826;9101;9108;9103;9102;9096;9107;9098;9110;9106;9104;9099;9095;9109;7266;7269;7267;7262;7263;7272;7265;7264;7255;7273;7268;7271;7275;7260;7257;7270;7274;7259;7253;9150;13184;13183;24181	-	Histone H1.4 OS=Homo sapiens OX=9606 GN=H1-4 PE=1 SV=2	3.47806e+06	289839
sp|P16403|H12_HUMAN	7.95968	NA	21351.7	0;1;0;0;0;0;0;0;0;0;0;0;1;0;0;0	2	2	0.4742	9601;9605;9602;9604;9603;9599;9608;9597;9607;9606;9598;9610;9600;16974;17878;36326;36327;36346;21680;21685;18869;20283;6224;6223;35121;35119;13580;13583;23167;23166;26828;26826;32849;9150;13184;13183;24181	-	Histone H1.2 OS=Homo sapiens OX=9606 GN=H1-2 PE=1 SV=2	5.90203e+06	454002
sp|Q96L91|EP400_HUMAN	6.11926	NA	343276	1;1	2	2	0.0054	17281;17085	-	E1A-binding protein p400 OS=Homo sapiens OX=9606 GN=EP400 PE=1 SV=4	1.50895e+06	12787.7
sp|Q9NQH7|XPP3_HUMAN	5.3709	NA	56996.8	1;1	2	3	0.0296	8179;8178;12185	-	Xaa-Pro aminopeptidase 3 OS=Homo sapiens OX=9606 GN=XPNPEP3 PE=1 SV=1	1.62626e+07	560781
sp|P35240|MERL_HUMAN	6.12463	NA	69646	1;1	2	2	0.0319	20110;16924	-	Merlin OS=Homo sapiens OX=9606 GN=NF2 PE=1 SV=1	3.81571e+06	100413
sp|Q96L92|SNX27_HUMAN	5.96427	NA	61226.5	1;1	2	2	0.0296	18736;9023	-	Sorting nexin-27 OS=Homo sapiens OX=9606 GN=SNX27 PE=1 SV=2	1.74138e+06	58046
sp|Q9Y6C9|MTCH2_HUMAN	7.32831	NA	33308.9	1;1	2	2	0.099	12841;52384	-	Mitochondrial carrier homolog 2 OS=Homo sapiens OX=9606 GN=MTCH2 PE=1 SV=1	2.96735e+06	197824
sp|Q5VWN6|TASO2_HUMAN	4.67484	NA	268675	1;1	2	2	0.0074	8394;21462	-	Protein TASOR 2 OS=Homo sapiens OX=9606 GN=TASOR2 PE=1 SV=1	2.93511e+07	227528
sp|Q96GN5|CDA7L_HUMAN	8.00456	NA	52173.6	1;1	2	2	0.0705	51363;25572	-	Cell division cycle-associated 7-like protein OS=Homo sapiens OX=9606 GN=CDCA7L PE=1 SV=2	3.79081e+06	126360
sp|Q14207|NPAT_HUMAN	5.72516	NA	154195	1;1	2	2	0.014	22159;13633	-	Protein NPAT OS=Homo sapiens OX=9606 GN=NPAT PE=1 SV=3	1.89982e+06	29684.6
sp|Q9NTJ5|SAC1_HUMAN	9.58012	NA	66924	1;1	2	2	0.0409	19286;40334	-	Phosphatidylinositol-3-phosphatase SAC1 OS=Homo sapiens OX=9606 GN=SACM1L PE=1 SV=2	955581	28957
sp|O95202|LETM1_HUMAN	8.28097	NA	83302	1;1	2	2	0.0271	14500;26371	-	Mitochondrial proton/calcium exchanger protein OS=Homo sapiens OX=9606 GN=LETM1 PE=1 SV=1	707808	15387.1
sp|Q8NHQ9|DDX55_HUMAN	8.45069	NA	68503.1	1;1	2	2	0.0567	51629;38951	-	ATP-dependent RNA helicase DDX55 OS=Homo sapiens OX=9606 GN=DDX55 PE=1 SV=3	2.02037e+06	53167.6
sp|Q96MF7|NSE2_HUMAN	7.2145	NA	27915	1;1	2	2	0.0931	43168;7927	-	E3 SUMO-protein ligase NSE2 OS=Homo sapiens OX=9606 GN=NSMCE2 PE=1 SV=2	1.70255e+06	130965
sp|Q92620|PRP16_HUMAN	7.40836	NA	140415	1;1	2	2	0.0163	21660;16782	-	Pre-mRNA-splicing factor ATP-dependent RNA helicase PRP16 OS=Homo sapiens OX=9606 GN=DHX38 PE=1 SV=2	1.95454e+06	28743.3
sp|Q9Y4L1|HYOU1_HUMAN	8.22257	NA	111266	1;1	2	2	0.035	25525;56462	-	Hypoxia up-regulated protein 1 OS=Homo sapiens OX=9606 GN=HYOU1 PE=1 SV=1	4.26884e+06	72353.2
sp|Q14241|ELOA1_HUMAN	10.6215	NA	89853.3	1;1	2	2	0.0664	61788;44428	-	Elongin-A OS=Homo sapiens OX=9606 GN=ELOA PE=1 SV=2	1.87064e+06	43503.2
sp|P48556|PSMD8_HUMAN	7.11987	NA	39586.8	1;1	2	2	0.0514	13366;22957	-	26S proteasome non-ATPase regulatory subunit 8 OS=Homo sapiens OX=9606 GN=PSMD8 PE=1 SV=2	667553	30343.3
sp|P25788|PSA3_HUMAN	8.00329	NA	28415.1	1;1	2	3	0.102	22458;29033;29032	-	Proteasome subunit alpha type-3 OS=Homo sapiens OX=9606 GN=PSMA3 PE=1 SV=2	8.1902e+06	585014
sp|Q96FF9|CDCA5_HUMAN	8.28097	NA	27583.4	1;1	2	2	0.0595	28877;34858	-	Sororin OS=Homo sapiens OX=9606 GN=CDCA5 PE=1 SV=1	693732	40807.8
sp|Q9BRT6|LLPH_HUMAN	10.6215	NA	15215.4	1;1	2	3	0.2946	52924;46197;46196	-	Protein LLP homolog OS=Homo sapiens OX=9606 GN=LLPH PE=1 SV=1	4.84854e+06	969708
sp|Q8IUF8|RIOX2_HUMAN	8.45069	NA	52767	1;1	2	2	0.0645	22764;52806	-	Ribosomal oxygenase 2 OS=Homo sapiens OX=9606 GN=RIOX2 PE=1 SV=1	4.95214e+06	183413
sp|P53999|TCP4_HUMAN	9.30652	NA	14386.4	1;1	2	3	0.3465	56584;56576;53392	-	Activated RNA polymerase II transcriptional coactivator p15 OS=Homo sapiens OX=9606 GN=SUB1 PE=1 SV=3	7.98286e+06	798286
sp|P61026|RAB10_HUMAN	10.6215	NA	22526.6	1;1	2	3	0.115	24217;31381;31382	-	Ras-related protein Rab-10 OS=Homo sapiens OX=9606 GN=RAB10 PE=1 SV=1	1.7246e+06	101447
sp|Q9H3N1|TMX1_HUMAN	8.79132	NA	31770.8	1;1	2	2	0.0857	35249;24054	-	Thioredoxin-related transmembrane protein 1 OS=Homo sapiens OX=9606 GN=TMX1 PE=1 SV=1	3.6231e+06	329373
sp|P25789|PSA4_HUMAN	7.32831	NA	29465.2	1;1	2	2	0.069	22796;7342	-	Proteasome subunit alpha type-4 OS=Homo sapiens OX=9606 GN=PSMA4 PE=1 SV=1	3.79703e+06	271217
sp|Q9UFC0|LRWD1_HUMAN	8.94874	NA	70816.2	1;1	2	2	0.0541	20623;56755	-	Leucine-rich repeat and WD repeat-containing protein 1 OS=Homo sapiens OX=9606 GN=LRWD1 PE=1 SV=2	613248	18583.3
sp|Q13129|RLF_HUMAN	7.84536	NA	217813	1;1	2	2	0.0099	19472;24630	-	Zinc finger protein Rlf OS=Homo sapiens OX=9606 GN=RLF PE=1 SV=2	253180	2665.05
sp|Q9UJU6|DBNL_HUMAN	6.66053	NA	48177.6	1;1	2	2	0.0628	42806;22448	-	Drebrin-like protein OS=Homo sapiens OX=9606 GN=DBNL PE=1 SV=1	5.40966e+06	225402
sp|P26196|DDX6_HUMAN	8.94874	NA	54382.3	1;1	2	2	0.0807	52564;39503	-	Probable ATP-dependent RNA helicase DDX6 OS=Homo sapiens OX=9606 GN=DDX6 PE=1 SV=2	0	0
sp|Q96BP3|PPWD1_HUMAN	8.28097	NA	73527.9	1;1	2	2	0.0279	8822;26485	-	Peptidylprolyl isomerase domain and WD repeat-containing protein 1 OS=Homo sapiens OX=9606 GN=PPWD1 PE=1 SV=1	819096	19502.3
sp|P02794|FRIH_HUMAN	7.90735	NA	21212.3	1;1	2	2	0.1202	24959;25472	-	Ferritin heavy chain OS=Homo sapiens OX=9606 GN=FTH1 PE=1 SV=2	2.84034e+06	236695
sp|Q9UBL3|ASH2L_HUMAN	8.94874	NA	68679.5	1;1	2	2	0.043	48340;12063	-	Set1/Ash2 histone methyltransferase complex subunit ASH2 OS=Homo sapiens OX=9606 GN=ASH2L PE=1 SV=1	1.33032e+06	39127.1
sp|Q29RF7|PDS5A_HUMAN	7.74992	NA	150734	0;0;1;1;0	2	2	0.0329	10678;10338;34754;25859;6247	-	Sister chromatid cohesion protein PDS5 homolog A OS=Homo sapiens OX=9606 GN=PDS5A PE=1 SV=1	3.25155e+06	38253.6
sp|Q9UNP9|PPIE_HUMAN	6.99287	NA	33409.6	1;1	2	2	0.0897	38535;28434	-	Peptidyl-prolyl cis-trans isomerase E OS=Homo sapiens OX=9606 GN=PPIE PE=1 SV=1	6.70978e+06	319514
sp|Q07021|C1QBP_HUMAN	10.6215	NA	31342.6	1;1	2	3	0.1028	39234;39232;37425	-	Complement component 1 Q subcomponent-binding protein, mitochondrial OS=Homo sapiens OX=9606 GN=C1QBP PE=1 SV=1	9.45101e+06	630067
sp|O75396|SC22B_HUMAN	7.35528	NA	24577.5	1;1	2	2	0.1395	52826;11481	-	Vesicle-trafficking protein SEC22b OS=Homo sapiens OX=9606 GN=SEC22B PE=1 SV=4	2.7761e+06	198293
sp|P23921|RIR1_HUMAN	8.53872	NA	90012.5	1;1	2	2	0.0316	24491;39139	-	Ribonucleoside-diphosphate reductase large subunit OS=Homo sapiens OX=9606 GN=RRM1 PE=1 SV=1	2.41514e+06	54889.5
sp|Q9NR50|EI2BG_HUMAN	8.00456	NA	50208	1;1	2	2	0.0465	16942;27947	-	Translation initiation factor eIF-2B subunit gamma OS=Homo sapiens OX=9606 GN=EIF2B3 PE=1 SV=1	2.18143e+07	839011
sp|Q15019|SEPT2_HUMAN	8.45069	NA	41461.2	1;1	2	2	0.072	40731;12560	-	Septin-2 OS=Homo sapiens OX=9606 GN=SEPTIN2 PE=1 SV=1	543007	25857.5
sp|P26640|SYVC_HUMAN	9.00107	NA	140387	1;1	2	2	0.0245	40307;45225	-	Valine--tRNA ligase OS=Homo sapiens OX=9606 GN=VARS1 PE=1 SV=4	0	0
sp|P31040|SDHA_HUMAN	7.98248	NA	72645.3	1;1	2	2	0.0392	32655;28018	-	Succinate dehydrogenase [ubiquinone] flavoprotein subunit, mitochondrial OS=Homo sapiens OX=9606 GN=SDHA PE=1 SV=2	4.83336e+06	138096
sp|P0C0S5|H2AZ_HUMAN	10.6215	NA	13544.6	0;1;0;1	2	11	0.3125	12340;12297;12298;12302;12303;28683;28682;9318;9319;9316;9317;45135;45131;45134;45125;45130;45128;45136;45123;45133	sp|Q71UI9|H2AV_HUMAN	Histone H2A.Z OS=Homo sapiens OX=9606 GN=H2AZ1 PE=1 SV=2	1.18796e+08	1.97994e+07
sp|Q32NC0|CR021_HUMAN	5.87602	NA	24811	1;1	2	2	0.0636	7965;7170	-	UPF0711 protein C18orf21 OS=Homo sapiens OX=9606 GN=C18orf21 PE=1 SV=1	1.27599e+06	91142
sp|Q9Y3B2|EXOS1_HUMAN	6.80351	NA	21438	1;1	2	3	0.1179	21861;28092;28095	-	Exosome complex component CSL4 OS=Homo sapiens OX=9606 GN=EXOSC1 PE=1 SV=1	6.74737e+06	674737
sp|Q9HB71|CYBP_HUMAN	7.95968	NA	26193.6	1;1	2	2	0.1316	56074;8352	-	Calcyclin-binding protein OS=Homo sapiens OX=9606 GN=CACYBP PE=1 SV=2	2.38087e+06	170062
sp|O94826|TOM70_HUMAN	5.62789	NA	67412	1;1	2	3	0.0329	13546;26202;26203	-	Mitochondrial import receptor subunit TOM70 OS=Homo sapiens OX=9606 GN=TOMM70 PE=1 SV=1	701548	20044.2
sp|P61962|DCAF7_HUMAN	7.76043	NA	38901.1	1;1	2	2	0.076	37864;26540	-	DDB1- and CUL4-associated factor 7 OS=Homo sapiens OX=9606 GN=DCAF7 PE=1 SV=1	4.0659e+06	254118
sp|Q15046|SYK_HUMAN	5.65117	NA	68004.6	1;1	2	2	0.0235	11361;12131	-	Lysine--tRNA ligase OS=Homo sapiens OX=9606 GN=KARS1 PE=1 SV=3	691887	22318.9
sp|Q14320|FA50A_HUMAN	9.00107	NA	40216.5	1;1	2	3	0.0885	39289;39287;37342	-	Protein FAM50A OS=Homo sapiens OX=9606 GN=FAM50A PE=1 SV=2	5.77667e+06	251159
sp|O95292|VAPB_HUMAN	8.67562	NA	27211.1	1;1	2	2	0.1111	30105;38088	-	Vesicle-associated membrane protein-associated protein B/C OS=Homo sapiens OX=9606 GN=VAPB PE=1 SV=3	2.67825e+07	1.7855e+06
sp|P56270|MAZ_HUMAN	7.83817	NA	48576.4	0;1;1	2	2	0.0734	25307;29079;35560	-	Myc-associated zinc finger protein OS=Homo sapiens OX=9606 GN=MAZ PE=1 SV=1	1.39188e+06	81875.2
sp|P04080|CYTB_HUMAN	9.30652	NA	11132.6	1;1	2	2	0.2449	26812;30624	-	Cystatin-B OS=Homo sapiens OX=9606 GN=CSTB PE=1 SV=2	6.77423e+06	1.12904e+06
sp|O14965|AURKA_HUMAN	7.42425	NA	45780.8	0;1;1	2	3	0.0819	12128;23441;40702;40700	-	Aurora kinase A OS=Homo sapiens OX=9606 GN=AURKA PE=1 SV=2	3.18433e+06	132680
sp|Q9Y5L0|TNPO3_HUMAN	7.93608	NA	104136	1;1	2	2	0.0184	18518;7298	-	Transportin-3 OS=Homo sapiens OX=9606 GN=TNPO3 PE=1 SV=3	5.29181e+06	112592
sp|O60814|H2B1K_HUMAN	7.95968	NA	13881.6	0;0;0;1;1;0;0;0;0;0;0;0;0;0;0	2	2	0.6508	40741;40354;40742;41100;40324;40715;40740;41101;41073;40714;40321;40716;40322;40320;41099;40352;40717;41071;41075;40355;40713;41072;41076;53342;53503;40517;40516;19124;32821;8530;8544;8546;8542;8550;8553;8538;8554;8551;8539;8537;8548;8540;8545;8531;8552;8534;8555;8543;8529;8549;8528;8535;8532;8541;8547;8533;5021;10993;10994;10990;10995;10996;12583;12580;12582;40813;40812;40814;20374;20376;20372;2…	sp|P58876|H2B1D_HUMAN;sp|Q5QNW6|H2B2F_HUMAN;sp|Q99877|H2B1N_HUMAN;sp|Q93079|H2B1H_HUMAN;sp|P62807|H2B1C_HUMAN;sp|Q99879|H2B1M_HUMAN	Histone H2B type 1-K OS=Homo sapiens OX=9606 GN=H2BC12 PE=1 SV=3	4.04501e+08	3.67728e+07
sp|P40222|TXLNA_HUMAN	8.36409	NA	61853.2	1;1	2	2	0.0549	29365;51888	-	Alpha-taxilin OS=Homo sapiens OX=9606 GN=TXLNA PE=1 SV=3	1.06472e+07	332726
sp|Q92804|RBP56_HUMAN	10.6215	NA	61793.1	0;1;0;1	2	7	0.0828	14639;45362;45361;45360;45359;30556;46341;46340;46669	-	TATA-binding protein-associated factor 2N OS=Homo sapiens OX=9606 GN=TAF15 PE=1 SV=1	6.92715e+06	177619
sp|Q9BSJ8|ESYT1_HUMAN	10.6215	NA	122780	1;1	2	2	0.0389	51026;56056	-	Extended synaptotagmin-1 OS=Homo sapiens OX=9606 GN=ESYT1 PE=1 SV=1	366614	6789.15
sp|P41250|GARS_HUMAN	9.15315	NA	83112.6	1;1	2	2	0.046	34067;50652	-	Glycine--tRNA ligase OS=Homo sapiens OX=9606 GN=GARS1 PE=1 SV=3	5.31289e+06	104174
sp|Q96H22|CENPN_HUMAN	6.44151	NA	39529.6	1;1	2	2	0.0531	29002;8368	-	Centromere protein N OS=Homo sapiens OX=9606 GN=CENPN PE=1 SV=2	2.89846e+06	152551
sp|Q5T200|ZC3HD_HUMAN	7.64214	NA	196519	1;1	2	2	0.0228	48050;50259	-	Zinc finger CCCH domain-containing protein 13 OS=Homo sapiens OX=9606 GN=ZC3H13 PE=1 SV=1	2.34775e+06	28984.5
sp|Q8WXI9|P66B_HUMAN	7.95968	NA	65220	0;1;1	2	2	0.0759	28701;51074;29481	-	Transcriptional repressor p66-beta OS=Homo sapiens OX=9606 GN=GATAD2B PE=1 SV=1	1.15048e+07	319578
sp|P30086|PEBP1_HUMAN	7.66001	NA	21043.7	1;1	2	2	0.1497	45099;12080	-	Phosphatidylethanolamine-binding protein 1 OS=Homo sapiens OX=9606 GN=PEBP1 PE=1 SV=3	4.37337e+06	397579
sp|P43246|MSH2_HUMAN	9.58012	NA	104677	1;1	2	2	0.0268	36155;25378	-	DNA mismatch repair protein Msh2 OS=Homo sapiens OX=9606 GN=MSH2 PE=1 SV=1	5.46229e+06	107104
sp|Q15392|DHC24_HUMAN	7.38064	NA	60062	1;1	2	2	0.0446	17133;41115	-	Delta(24)-sterol reductase OS=Homo sapiens OX=9606 GN=DHCR24 PE=1 SV=2	1.61558e+07	734357
sp|O95299|NDUAA_HUMAN	10.6215	NA	40724.9	1;1	2	2	0.1042	40643;53636	-	NADH dehydrogenase [ubiquinone] 1 alpha subcomplex subunit 10, mitochondrial OS=Homo sapiens OX=9606 GN=NDUFA10 PE=1 SV=1	3.26166e+06	141811
sp|Q9H2U1|DHX36_HUMAN	10.6215	NA	114688	1;1	2	2	0.0288	17417;53080	-	ATP-dependent DNA/RNA helicase DHX36 OS=Homo sapiens OX=9606 GN=DHX36 PE=1 SV=2	1.17564e+07	209935
sp|Q14694|UBP10_HUMAN	9.58012	NA	87079.8	1;1	2	2	0.0476	51240;45264	-	Ubiquitin carboxyl-terminal hydrolase 10 OS=Homo sapiens OX=9606 GN=USP10 PE=1 SV=2	3.45231e+06	90850.3
sp|Q96MG7|NSE3_HUMAN	8.94874	NA	34286.8	1;1	2	2	0.0724	14506;38329	-	Non-structural maintenance of chromosomes element 3 homolog OS=Homo sapiens OX=9606 GN=NSMCE3 PE=1 SV=1	3.64011e+06	158266
sp|P06493|CDK1_HUMAN	5.34416	NA	34073.9	1;1	2	2	0.0707	21081;14797	-	Cyclin-dependent kinase 1 OS=Homo sapiens OX=9606 GN=CDK1 PE=1 SV=3	2.75105e+07	1.31002e+06
sp|Q8N7H5|PAF1_HUMAN	9.58012	NA	59939.1	1;1	2	2	0.0471	37026;24267	-	RNA polymerase II-associated factor 1 homolog OS=Homo sapiens OX=9606 GN=PAF1 PE=1 SV=2	8.85726e+06	246035
sp|P13667|PDIA4_HUMAN	8.19249	NA	72887	1;1	2	2	0.0434	10284;52148	-	Protein disulfide-isomerase A4 OS=Homo sapiens OX=9606 GN=PDIA4 PE=1 SV=2	3.39655e+06	73838.1
sp|P31939|PUR9_HUMAN	9.58012	NA	64575.3	1;1	2	2	0.0507	36890;28057	-	Bifunctional purine biosynthesis protein ATIC OS=Homo sapiens OX=9606 GN=ATIC PE=1 SV=3	3.56669e+06	96397.1
sp|Q9H3U1|UN45A_HUMAN	8.94874	NA	103011	1;1	2	3	0.0371	14027;58590;58591	-	Protein unc-45 homolog A OS=Homo sapiens OX=9606 GN=UNC45A PE=1 SV=1	2.5076e+06	41108.1
sp|Q15645|PCH2_HUMAN	7.95968	NA	48520.5	1;1	2	3	0.0556	19401;19400;36818	-	Pachytene checkpoint protein 2 homolog OS=Homo sapiens OX=9606 GN=TRIP13 PE=1 SV=2	833724	33349
sp|Q15181|IPYR_HUMAN	9.15315	NA	32639.2	1;1	2	3	0.1453	59076;59075;42880	-	Inorganic pyrophosphatase OS=Homo sapiens OX=9606 GN=PPA1 PE=1 SV=2	1.27657e+06	63828.7
sp|G2XKQ0|SUMO5_HUMAN	6.16946	NA	11518.8	1;1	2	2	0.1881	10814;28195	sp|P63165|SUMO1_HUMAN	Small ubiquitin-related modifier 5 OS=Homo sapiens OX=9606 GN=SUMO1P1 PE=1 SV=2	1.21535e+07	2.4307e+06
sp|P56134|ATPK_HUMAN	10.6215	NA	10910.7	1;1	2	3	0.2553	30883;26300;26994	-	ATP synthase subunit f, mitochondrial OS=Homo sapiens OX=9606 GN=ATP5MF PE=1 SV=3	7.04336e+06	1.76084e+06
sp|P61201|CSN2_HUMAN	8.26513	NA	51564.1	1;1	2	3	0.0519	31399;31401;21566	-	COP9 signalosome complex subunit 2 OS=Homo sapiens OX=9606 GN=COPS2 PE=1 SV=1	9.0827e+06	349335
sp|P06746|DPOLB_HUMAN	9.58012	NA	38153.8	1;1	2	2	0.0836	42094;31141	-	DNA polymerase beta OS=Homo sapiens OX=9606 GN=POLB PE=1 SV=3	1.41426e+06	64284.7
sp|P62330|ARF6_HUMAN	10.6215	NA	20069.4	1;1;0	2	2	0.2171	17639;50971;5997	-	ADP-ribosylation factor 6 OS=Homo sapiens OX=9606 GN=ARF6 PE=1 SV=2	1.73474e+06	192749
sp|Q6P5R6|RL22L_HUMAN	10.6215	NA	14597.6	1;1	2	3	0.2951	57093;30137;30138	-	60S ribosomal protein L22-like 1 OS=Homo sapiens OX=9606 GN=RPL22L1 PE=1 SV=2	5.39863e+06	899772
sp|P62318|SMD3_HUMAN	7.63423	NA	13907.3	1;1	2	3	0.1508	17149;17808;22509	-	Small nuclear ribonucleoprotein Sm D3 OS=Homo sapiens OX=9606 GN=SNRPD3 PE=1 SV=1	2.03506e+07	2.26117e+06
sp|Q14232|EI2BA_HUMAN	6.19327	NA	33690.8	1;1	2	2	0.0262	9797;14583	-	Translation initiation factor eIF-2B subunit alpha OS=Homo sapiens OX=9606 GN=EIF2B1 PE=1 SV=1	380807	22400.4
sp|Q9Y266|NUDC_HUMAN	8.11176	NA	38219.1	1;1	2	3	0.0785	40864;40866;21847	-	Nuclear migration protein nudC OS=Homo sapiens OX=9606 GN=NUDC PE=1 SV=1	3.47234e+06	150971
sp|Q9HC36|MRM3_HUMAN	6.84853	NA	46990.4	1;1	2	2	0.0667	6583;54348	-	rRNA methyltransferase 3, mitochondrial OS=Homo sapiens OX=9606 GN=MRM3 PE=1 SV=2	6.7109e+06	268436
sp|P49458|SRP09_HUMAN	8.67562	NA	10105.1	1;1	2	2	0.2209	12490;32512	-	Signal recognition particle 9 kDa protein OS=Homo sapiens OX=9606 GN=SRP9 PE=1 SV=2	9.04747e+06	1.2925e+06
sp|Q9H2U2|IPYR2_HUMAN	7.37192	NA	37896	1;1	2	2	0.0689	40299;18170	-	Inorganic pyrophosphatase 2, mitochondrial OS=Homo sapiens OX=9606 GN=PPA2 PE=1 SV=2	2.86894e+06	114758
sp|P05023|AT1A1_HUMAN	8.83649	NA	112824	1;1	2	2	0.0215	23212;24477	sp|P13637|AT1A3_HUMAN	Sodium/potassium-transporting ATPase subunit alpha-1 OS=Homo sapiens OX=9606 GN=ATP1A1 PE=1 SV=1	1.67302e+07	328043
sp|P52565|GDIR1_HUMAN	7.55938	NA	23192.7	1;1	2	2	0.1029	40530;5535	-	Rho GDP-dissociation inhibitor 1 OS=Homo sapiens OX=9606 GN=ARHGDIA PE=1 SV=3	5.12689e+06	427241
sp|Q86XI2|CNDG2_HUMAN	6.94646	NA	130876	1;1	2	2	0.0149	12497;15018	-	Condensin-2 complex subunit G2 OS=Homo sapiens OX=9606 GN=NCAPG2 PE=1 SV=1	234100	3121.34
sp|Q9NPE3|NOP10_HUMAN	8.28097	NA	7700.97	1;1	2	3	0.4219	18159;18160;51400	-	H/ACA ribonucleoprotein complex subunit 3 OS=Homo sapiens OX=9606 GN=NOP10 PE=1 SV=1	5.79894e+06	1.44973e+06
sp|P39880|CUX1_HUMAN	8.53872	NA	164087	1;1	2	3	0.014	16004;35070;35069	-	Homeobox protein cut-like 1 OS=Homo sapiens OX=9606 GN=CUX1 PE=1 SV=3	7.84223e+06	99268.8
sp|O15164|TIF1A_HUMAN	8.53872	NA	116757	1;1	2	2	0.019	24680;14457	-	Transcription intermediary factor 1-alpha OS=Homo sapiens OX=9606 GN=TRIM24 PE=1 SV=3	8.04224e+06	138659
sp|O95619|YETS4_HUMAN	7.99966	NA	26482.7	1;1	2	3	0.0925	21078;26619;26618	-	YEATS domain-containing protein 4 OS=Homo sapiens OX=9606 GN=YEATS4 PE=1 SV=1	5.17036e+06	369311
sp|O95071|UBR5_HUMAN	6.55341	NA	309158	1;1	2	2	0.0082	40387;12395	-	E3 ubiquitin-protein ligase UBR5 OS=Homo sapiens OX=9606 GN=UBR5 PE=1 SV=2	3.24242e+06	22516.8
sp|Q12849|GRSF1_HUMAN	10.6215	NA	53092.6	1;1	2	2	0.0813	53645;47116	-	G-rich sequence factor 1 OS=Homo sapiens OX=9606 GN=GRSF1 PE=1 SV=3	3.98962e+06	128697
sp|E9PAV3|NACAM_HUMAN	10.6215	NA	205295	1;1	2	2	0.013	35515;33069	sp|Q13765|NACA_HUMAN	Nascent polypeptide-associated complex subunit alpha, muscle-specific form OS=Homo sapiens OX=9606 GN=NACA PE=1 SV=1	3.98631e+06	37255.3
sp|P52701|MSH6_HUMAN	8.88675	NA	152689	1;1	2	2	0.0154	27917;16112	-	DNA mismatch repair protein Msh6 OS=Homo sapiens OX=9606 GN=MSH6 PE=1 SV=2	4.94191e+06	63357.8
sp|P19623|SPEE_HUMAN	4.7701	NA	33802.7	1;1	2	2	0.0762	18440;22775	-	Spermidine synthase OS=Homo sapiens OX=9606 GN=SRM PE=1 SV=1	1.95801e+06	122375
sp|P62714|PP2AB_HUMAN	10.6215	NA	35552.3	1;1	2	2	0.1165	55836;27388	sp|P67775|PP2AA_HUMAN	Serine/threonine-protein phosphatase 2A catalytic subunit beta isoform OS=Homo sapiens OX=9606 GN=PPP2CB PE=1 SV=1	1.88489e+06	104716
sp|Q9UQR1|ZN148_HUMAN	8.74899	NA	88920.6	1;1	2	2	0.0264	13728;28757	-	Zinc finger protein 148 OS=Homo sapiens OX=9606 GN=ZNF148 PE=1 SV=2	4.56641e+06	126845
sp|Q9UNF1|MAGD2_HUMAN	5.5793	NA	64914.4	1;1	2	2	0.0248	11509;7884	-	Melanoma-associated antigen D2 OS=Homo sapiens OX=9606 GN=MAGED2 PE=1 SV=2	2.107e+06	61970.5
sp|P35606|COPB2_HUMAN	5.71592	NA	102422	1;1	2	2	0.021	23158;19848	-	Coatomer subunit beta' OS=Homo sapiens OX=9606 GN=COPB2 PE=1 SV=2	3.33851e+06	65460.9
sp|P62070|RRAS2_HUMAN	6.47481	NA	23384.7	1;1	2	3	0.1127	12190;12193;29284	-	Ras-related protein R-Ras2 OS=Homo sapiens OX=9606 GN=RRAS2 PE=1 SV=1	2.04388e+06	136259
sp|Q06265|EXOS9_HUMAN	9.00107	NA	48918.1	1;1	2	2	0.0478	23318;18777	-	Exosome complex component RRP45 OS=Homo sapiens OX=9606 GN=EXOSC9 PE=1 SV=3	1.62446e+07	955563
sp|Q15291|RBBP5_HUMAN	9.58012	NA	59115.7	1;1	2	2	0.0576	50242;23273	-	Retinoblastoma-binding protein 5 OS=Homo sapiens OX=9606 GN=RBBP5 PE=1 SV=2	4.64294e+06	160101
sp|P04004|VTNC_HUMAN	8.88675	NA	54271.2	1;1	2	2	0.046	38043;13659	-	Vitronectin OS=Homo sapiens OX=9606 GN=VTN PE=1 SV=1	1.41339e+07	642450
sp|P49915|GUAA_HUMAN	7.63423	NA	76667	1;1	2	2	0.0447	52287;26252	-	GMP synthase [glutamine-hydrolyzing] OS=Homo sapiens OX=9606 GN=GMPS PE=1 SV=1	5.73667e+06	133411
sp|P61289|PSME3_HUMAN	8.94874	NA	29487.6	1;1	2	2	0.0945	19871;38509	-	Proteasome activator complex subunit 3 OS=Homo sapiens OX=9606 GN=PSME3 PE=1 SV=1	2.97374e+06	174926
sp|Q9NYB0|TE2IP_HUMAN	10.6215	NA	44232.8	1;1	2	2	0.1128	40626;56630	-	Telomeric repeat-binding factor 2-interacting protein 1 OS=Homo sapiens OX=9606 GN=TERF2IP PE=1 SV=1	1.48372e+06	70653.4
sp|Q96F07|CYFP2_HUMAN	7.45734	NA	148302	1;1	2	2	0.0172	23008;30580	sp|Q7L576|CYFP1_HUMAN	Cytoplasmic FMR1-interacting protein 2 OS=Homo sapiens OX=9606 GN=CYFIP2 PE=1 SV=2	6.22996e+06	80908.6
sp|Q8NDT2|RB15B_HUMAN	10.6215	NA	97146.5	1;1	2	2	0.0382	39196;48461	-	Putative RNA-binding protein 15B OS=Homo sapiens OX=9606 GN=RBM15B PE=1 SV=3	464263	8144.97
sp|P28331|NDUS1_HUMAN	9.00107	NA	79416.5	1;1	2	2	0.0316	16100;37208	-	NADH-ubiquinone oxidoreductase 75 kDa subunit, mitochondrial OS=Homo sapiens OX=9606 GN=NDUFS1 PE=1 SV=3	4.7286e+06	115332
sp|O15371|EIF3D_HUMAN	7.67399	NA	63932.4	1;1	2	2	0.0365	33911;8432	-	Eukaryotic translation initiation factor 3 subunit D OS=Homo sapiens OX=9606 GN=EIF3D PE=1 SV=1	8.13128e+06	301159
sp|Q5T5X7|BEND3_HUMAN	8.94874	NA	94415.4	1;1	2	3	0.0266	31737;18866;18862	-	BEN domain-containing protein 3 OS=Homo sapiens OX=9606 GN=BEND3 PE=1 SV=1	3.0056e+06	60112
sp|O75489|NDUS3_HUMAN	7.37192	NA	30222.7	1;1	2	2	0.1098	43239;40855	-	NADH dehydrogenase [ubiquinone] iron-sulfur protein 3, mitochondrial OS=Homo sapiens OX=9606 GN=NDUFS3 PE=1 SV=1	2.52629e+06	126315
sp|P62854|RS26_HUMAN	6.52524	NA	13007.1	1;1	2	2	0.2087	36632;12226	sp|Q5JNZ5|RS26L_HUMAN	40S ribosomal protein S26 OS=Homo sapiens OX=9606 GN=RPS26 PE=1 SV=3	1.34974e+07	2.24957e+06
sp|P33240|CSTF2_HUMAN	6.2091	NA	60920.5	1;1	2	2	0.0312	18570;8151	sp|Q9H0L4|CSTFT_HUMAN	Cleavage stimulation factor subunit 2 OS=Homo sapiens OX=9606 GN=CSTF2 PE=1 SV=1	3.39335e+06	135734
sp|Q96GM5|SMRD1_HUMAN	9.58012	NA	58195.9	0;0;1;1	2	3	0.1262	6657;51388;51387;50820;54070;54069	-	SWI/SNF-related matrix-associated actin-dependent regulator of chromatin subfamily D member 1 OS=Homo sapiens OX=9606 GN=SMARCD1 PE=1 SV=2	2.19078e+06	75544.2
sp|P16070|CD44_HUMAN	8.48885	NA	81487.4	1;1	2	2	0.0283	14970;29298	-	CD44 antigen OS=Homo sapiens OX=9606 GN=CD44 PE=1 SV=3	1.16503e+07	375816
sp|Q5TEC6|H3PS2_HUMAN	5.00148	NA	15420.6	1;1;0;0;0;0;0;0;0	2	2	0.6618	27786;60925;7400;7396;11439;11438;4566;4567;12777;5055;5056;5052;14945;30997;30999;31000	-	Histone HIST2H3PS2 OS=Homo sapiens OX=9606 GN=H3-2 PE=1 SV=1	2.91001e+08	3.63751e+07
sp|Q96QK1|VPS35_HUMAN	7.82369	NA	91648.9	1;1	2	2	0.0402	15163;55256	-	Vacuolar protein sorting-associated protein 35 OS=Homo sapiens OX=9606 GN=VPS35 PE=1 SV=2	449250	9359.37
sp|P84243|H33_HUMAN	10.6215	NA	15318.5	0;0;1;1;0;0;0;0;0;0;0	2	4	0.6838	9294;27197;27196;27260;27209;27207;27212;27199;27201;27195;27200;27202;27198;27257;60296;60295;60297;60956;7400;7396;4566;4567;12777;5055;5056;5052;29221;29808;14945;30997;30999;31000	-	Histone H3.3 OS=Homo sapiens OX=9606 GN=H3-3A PE=1 SV=2	3.96056e+06	660093
sp|Q71DI3|H32_HUMAN	10.6215	NA	15378.5	0;0;1;1;0;0;0;0;0;0;0;0	2	12	0.7574	9294;27197;27196;27260;27209;27207;27212;27199;27201;27195;27200;27202;27198;27257;60646;60645;60736;60734;60644;60735;60649;60675;60650;60733;61160;61162;7400;7396;11439;11438;4566;4567;12777;5055;5056;5052;29221;29808;14945;30997;30999;31000	-	Histone H3.2 OS=Homo sapiens OX=9606 GN=H3C15 PE=1 SV=3	3.88724e+06	647874
sp|Q15003|CND2_HUMAN	6.10997	NA	82511.3	1;1	2	2	0.0243	19425;12658	-	Condensin complex subunit 2 OS=Homo sapiens OX=9606 GN=NCAPH PE=1 SV=3	940179	25410.2
sp|Q9NUX5|POTE1_HUMAN	7.36675	NA	71396.4	1;1	2	2	0.0442	19618;45269	-	Protection of telomeres protein 1 OS=Homo sapiens OX=9606 GN=POT1 PE=1 SV=1	4.51267e+06	125352
sp|P15927|RFA2_HUMAN	8.36409	NA	29228.5	1;1	2	3	0.1259	10590;58363;58362	-	Replication protein A 32 kDa subunit OS=Homo sapiens OX=9606 GN=RPA2 PE=1 SV=1	3.38011e+06	281675
sp|P68032|ACTC_HUMAN	10.6215	NA	41991.9	0;0;0;0;0;0;0;0;0;0;0;0;0;0;0;0;0;1;1	2	38	0.3926	13258;13259;21699;21697;13942;13943;21668;21670;21669;28006;28007;28008;20113;20770;20769;29895;21163;20489;21164;52328;52569;52329;52786;52785;52330;52568;52570;7585;11679;15056;34204;34206;56486;37498;35471;41468;41470;41471;41504;41469;41531;45352;45353;45354;45350;45687;45689;60387;60381;60388;60384;60383;60385;60467;60471;60389;60480;60396;60398;60397;60386;60473;60377;60472;60462;60376;6039…	-	Actin, alpha cardiac muscle 1 OS=Homo sapiens OX=9606 GN=ACTC1 PE=1 SV=1	6.05047e+07	2.63064e+06
sp|Q562R1|ACTBL_HUMAN	6.22938	NA	41976	0;1;0;0;0;0;0;0;0;1	2	4	0.3245	13942;13943;50336;21163;20489;21164;7585;11679;15056;56486;37498;41468;41470;41471;41504;41469;41531;60373;60374;60456	-	Beta-actin-like protein 2 OS=Homo sapiens OX=9606 GN=ACTBL2 PE=1 SV=2	7.98256e+07	3.32607e+06
sp|P15170|ERF3A_HUMAN	6.4391	NA	55720.3	1;1	2	2	0.0361	12473;11655	-	Eukaryotic peptide chain release factor GTP-binding subunit ERF3A OS=Homo sapiens OX=9606 GN=GSPT1 PE=1 SV=1	4.07314e+06	140453
sp|P62834|RAP1A_HUMAN	10.6215	NA	20973.7	1;1	2	2	0.1359	13548;39533	sp|P61224|RAP1B_HUMAN	Ras-related protein Rap-1A OS=Homo sapiens OX=9606 GN=RAP1A PE=1 SV=1	2.35847e+07	2.35847e+06
sp|P53985|MOT1_HUMAN	10.6215	NA	53908.8	1;1	2	2	0.076	49824;49634	-	Monocarboxylate transporter 1 OS=Homo sapiens OX=9606 GN=SLC16A1 PE=1 SV=3	0	0
sp|P07197|NFM_HUMAN	7.95968	NA	102411	0;1;1	2	3	0.0371	34677;34679;34676;20036;20030;29962	-	Neurofilament medium polypeptide OS=Homo sapiens OX=9606 GN=NEFM PE=1 SV=3	6.06185e+06	102743
sp|Q9P287|BCCIP_HUMAN	8.19249	NA	35956.7	1;1	2	2	0.0987	53874;14110	-	BRCA2 and CDKN1A-interacting protein OS=Homo sapiens OX=9606 GN=BCCIP PE=1 SV=1	407634	20381.7
sp|Q86XK2|FBX11_HUMAN	8.45069	NA	103520	1;1	2	2	0.0399	45855;45909	-	F-box only protein 11 OS=Homo sapiens OX=9606 GN=FBXO11 PE=1 SV=3	2.37206e+06	52712.5
sp|Q9UBD5|ORC3_HUMAN	10.6215	NA	82201.5	1;1	2	2	0.0549	38019;56856	-	Origin recognition complex subunit 3 OS=Homo sapiens OX=9606 GN=ORC3 PE=1 SV=1	1.69201e+06	39349.2
sp|A8CG34|P121C_HUMAN	10.6215	NA	125015	0;1;0;1	2	4	0.0757	5835;54691;54692;57536;61309;61308	-	Nuclear envelope pore membrane protein POM 121C OS=Homo sapiens OX=9606 GN=POM121C PE=1 SV=3	2.23201e+07	676367
sp|Q96HA1|P121A_HUMAN	9.00107	NA	127642	0;0;1;1	2	2	0.0528	5835;57536;12399;55038	-	Nuclear envelope pore membrane protein POM 121 OS=Homo sapiens OX=9606 GN=POM121 PE=1 SV=2	3.0875e+08	8.82143e+06
sp|A4D1E9|GTPBA_HUMAN	9.00107	NA	42905.6	1;1	2	2	0.0749	43768;23750	-	GTP-binding protein 10 OS=Homo sapiens OX=9606 GN=GTPBP10 PE=1 SV=1	4.73192e+06	175256
sp|Q9H4M9|EHD1_HUMAN	6.55622	NA	60588.7	1;1	2	2	0.0412	24115;22725	sp|Q9NZN3|EHD3_HUMAN	EH domain-containing protein 1 OS=Homo sapiens OX=9606 GN=EHD1 PE=1 SV=2	8.60824e+06	260856
sp|Q9NQC3|RTN4_HUMAN	10.6215	NA	129851	1;1	2	2	0.0403	37115;59571	-	Reticulon-4 OS=Homo sapiens OX=9606 GN=RTN4 PE=1 SV=2	1.05281e+06	21933.6
sp|Q8IYA6|CKP2L_HUMAN	9.00107	NA	83535.2	1;1	2	2	0.0255	15654;24548	-	Cytoskeleton-associated protein 2-like OS=Homo sapiens OX=9606 GN=CKAP2L PE=1 SV=4	1.01462e+06	21587.6
sp|Q9H857|NT5D2_HUMAN	9.00107	NA	60679.7	1;1	2	2	0.0538	17973;50475	-	5'-nucleotidase domain-containing protein 2 OS=Homo sapiens OX=9606 GN=NT5DC2 PE=1 SV=1	5.70587e+06	190196
sp|P68371|TBB4B_HUMAN	10.6215	NA	49799	0;0;0;0;0;0;0;0;0;1;0;0;0;0;0;0;1;0;0;0;0;0	2	2	0.5326	39050;36929;32207;31614;18842;18844;24102;24103;24098;24104;24107;58825;58826;45313;45314;47915;47913;47914;26511;27206;26887;16645;22914;29241;29236;24592;24591;20041;19383;19443;37417;37809;37414;37811;46488;44477;44836;44837;39231;39207;29240;29238;29239;57018;57017;57027;15129	-	Tubulin beta-4B chain OS=Homo sapiens OX=9606 GN=TUBB4B PE=1 SV=1	5.10211e+07	2.42957e+06
sp|O95777|LSM8_HUMAN	7.40397	NA	10396.3	1;1	2	2	0.2708	43630;14545	-	U6 snRNA-associated Sm-like protein LSm8 OS=Homo sapiens OX=9606 GN=LSM8 PE=1 SV=3	4.51884e+06	645548
sp|P51858|HDGF_HUMAN	9.15315	NA	26771.9	0;1;1	2	2	0.1333	23446;54057;45964	-	Hepatoma-derived growth factor OS=Homo sapiens OX=9606 GN=HDGF PE=1 SV=1	5.67799e+06	333999
sp|P25398|RS12_HUMAN	6.42242	NA	14505.5	1;1	2	3	0.1364	15192;16212;16213	-	40S ribosomal protein S12 OS=Homo sapiens OX=9606 GN=RPS12 PE=1 SV=3	5.10558e+06	729369
sp|O00442|RTCA_HUMAN	6.65802	NA	39311.4	1;1	2	2	0.0546	15438;21646	-	RNA 3'-terminal phosphate cyclase OS=Homo sapiens OX=9606 GN=RTCA PE=1 SV=1	1.66014e+07	830069
sp|P27448|MARK3_HUMAN	8.20262	NA	84376.1	1;1	2	2	0.0305	7684;39235	-	MAP/microtubule affinity-regulating kinase 3 OS=Homo sapiens OX=9606 GN=MARK3 PE=1 SV=5	2.28712e+06	49720.1
sp|Q96QC0|PP1RA_HUMAN	4.86714	NA	98996	1;1	2	2	0.0149	10879;5994	-	Serine/threonine-protein phosphatase 1 regulatory subunit 10 OS=Homo sapiens OX=9606 GN=PPP1R10 PE=1 SV=1	1.00013e+06	21742
sp|P09429|HMGB1_HUMAN	7.75715	NA	24878.2	1;1;0	2	3	0.1581	34411;18978;18981;18737	-	High mobility group protein B1 OS=Homo sapiens OX=9606 GN=HMGB1 PE=1 SV=3	308436	28039.7
sp|Q53GQ0|DHB12_HUMAN	10.6215	NA	34302.2	1;1	2	3	0.0994	38218;42312;42310	-	Very-long-chain 3-oxoacyl-CoA reductase OS=Homo sapiens OX=9606 GN=HSD17B12 PE=1 SV=2	3.82261e+06	238913
sp|Q5MNV8|FBX47_HUMAN	5.12394	NA	51933.6	1;1	2	2	0.0442	21734;16027	-	F-box only protein 47 OS=Homo sapiens OX=9606 GN=FBXO47 PE=2 SV=2	3.36034e+07	1.20012e+06
sp|Q9ULK4|MED23_HUMAN	9.00107	NA	156372	1;1	2	2	0.0241	24604;54787	-	Mediator of RNA polymerase II transcription subunit 23 OS=Homo sapiens OX=9606 GN=MED23 PE=1 SV=2	0	0
sp|Q6PI48|SYDM_HUMAN	5.77786	NA	73516.1	1;1	2	2	0.0295	16657;17631	-	Aspartate--tRNA ligase, mitochondrial OS=Homo sapiens OX=9606 GN=DARS2 PE=1 SV=1	2.39707e+06	57073.1
sp|Q9Y6J0|CABIN_HUMAN	6.52457	NA	246197	1;1	2	2	0.0099	30330;22879	-	Calcineurin-binding protein cabin-1 OS=Homo sapiens OX=9606 GN=CABIN1 PE=1 SV=1	3.90009e+06	34514.1
sp|P27797|CALR_HUMAN	9.58012	NA	48111.8	1;1	2	3	0.0911	19554;19553;59557	-	Calreticulin OS=Homo sapiens OX=9606 GN=CALR PE=1 SV=1	3.83063e+06	159609
sp|Q9H147|TDIF1_HUMAN	5.57969	NA	36989.9	1;1	2	2	0.0638	20192;26617	-	Deoxynucleotidyltransferase terminal-interacting protein 1 OS=Homo sapiens OX=9606 GN=DNTTIP1 PE=1 SV=2	2.26367e+06	83839.6
sp|Q9BZH6|WDR11_HUMAN	7.02226	NA	136598	1;1	2	2	0.0155	28022;11536	-	WD repeat-containing protein 11 OS=Homo sapiens OX=9606 GN=WDR11 PE=1 SV=1	1.25562e+06	17937.4
sp|O75955|FLOT1_HUMAN	9.58012	NA	47325.6	1;1	2	2	0.0679	46563;22377	-	Flotillin-1 OS=Homo sapiens OX=9606 GN=FLOT1 PE=1 SV=3	2.1088e+08	6.80258e+06
sp|Q9NZI7|UBIP1_HUMAN	9.58012	NA	60453.1	0;1;1	2	2	0.087	49629;49628;40976;38311	-	Upstream-binding protein 1 OS=Homo sapiens OX=9606 GN=UBP1 PE=1 SV=1	1.39423e+07	606188
sp|P49821|NDUV1_HUMAN	6.49498	NA	50784.8	1;1	2	2	0.0366	9994;18701	-	NADH dehydrogenase [ubiquinone] flavoprotein 1, mitochondrial OS=Homo sapiens OX=9606 GN=NDUFV1 PE=1 SV=4	4.05463e+06	155947
sp|P10599|THIO_HUMAN	7.6013	NA	11729.7	1;1	2	2	0.2286	24106;27251	-	Thioredoxin OS=Homo sapiens OX=9606 GN=TXN PE=1 SV=3	1.02605e+07	1.46579e+06
sp|Q6PK04|CC137_HUMAN	8.88675	NA	33211.1	1;1	2	2	0.1211	44791;41627	-	Coiled-coil domain-containing protein 137 OS=Homo sapiens OX=9606 GN=CCDC137 PE=1 SV=1	4.31841e+06	215921
sp|Q96E39|RMXL1_HUMAN	6.77792	NA	42116.2	1;0;0;0;0;0;0;0;0;0;0;0;0;1;0;0;0	2	2	0.4077	9822;6351;20758;9214;37290;8163;8162;11220;27375;27376;33159;43924;43923;43925;47542;47230;47231;47541;47540;47539;6755;15990;11764;5970;13760;38867	-	RNA binding motif protein, X-linked-like-1 OS=Homo sapiens OX=9606 GN=RBMXL1 PE=1 SV=1	2.65823e+06	75949.6
sp|P09622|DLDH_HUMAN	9.58012	NA	54143	1;1	2	3	0.0491	18717;18716;36047	-	Dihydrolipoyl dehydrogenase, mitochondrial OS=Homo sapiens OX=9606 GN=DLD PE=1 SV=2	1.14217e+06	42302.7
sp|Q16637|SMN_HUMAN	7.05519	NA	31828.5	1;1	2	3	0.0952	19502;44961;44981	-	Survival motor neuron protein OS=Homo sapiens OX=9606 GN=SMN1 PE=1 SV=1	2.12492e+06	193174
sp|P14373|TRI27_HUMAN	9.00107	NA	58451.8	1;1	2	2	0.0546	18527;53095	-	Zinc finger protein RFP OS=Homo sapiens OX=9606 GN=TRIM27 PE=1 SV=1	1.7046e+06	65561.6
sp|Q9Y277|VDAC3_HUMAN	10.6215	NA	30639.3	1;1	2	2	0.0742	23925;14876	-	Voltage-dependent anion-selective channel protein 3 OS=Homo sapiens OX=9606 GN=VDAC3 PE=1 SV=1	1.12142e+07	623013
sp|Q6PD62|CTR9_HUMAN	10.6215	NA	133420	1;1	2	2	0.0273	55033;17733	-	RNA polymerase-associated protein CTR9 homolog OS=Homo sapiens OX=9606 GN=CTR9 PE=1 SV=1	3.12639e+06	46662.5
sp|Q86WX3|AROS_HUMAN	10.6215	NA	15424.4	1;1	2	3	0.25	49504;49505;30459	-	Active regulator of SIRT1 OS=Homo sapiens OX=9606 GN=RPS19BP1 PE=1 SV=1	7.61379e+06	845976
sp|Q8N0S6|CENPL_HUMAN	6.96803	NA	38972.7	1;1	2	2	0.0581	18334;17949	-	Centromere protein L OS=Homo sapiens OX=9606 GN=CENPL PE=1 SV=2	3.52448e+06	207322
sp|Q9NX24|NHP2_HUMAN	10.6215	NA	17189.9	1;1	2	3	0.1895	10648;49173;49172	-	H/ACA ribonucleoprotein complex subunit 2 OS=Homo sapiens OX=9606 GN=NHP2 PE=1 SV=1	1.04829e+07	2.09658e+06
sp|Q5VYK3|ECM29_HUMAN	9.58012	NA	204160	1;1	2	2	0.0146	26921;39842	-	Proteasome adapter and scaffold protein ECM29 OS=Homo sapiens OX=9606 GN=ECPAS PE=1 SV=2	0	0
sp|Q1ED39|KNOP1_HUMAN	7.91985	NA	51557.2	1;1	2	3	0.0524	23497;23498;34097	-	Lysine-rich nucleolar protein 1 OS=Homo sapiens OX=9606 GN=KNOP1 PE=1 SV=1	2.14217e+06	79339.6
sp|E9PRG8|CK098_HUMAN	6.55341	NA	14225.1	1;1	2	2	0.2114	29282;27427	-	Uncharacterized protein C11orf98 OS=Homo sapiens OX=9606 GN=C11orf98 PE=4 SV=2	2.92834e+06	366042
sp|Q9UHX1|PUF60_HUMAN	6.12684	NA	59837.6	1;1	2	2	0.034	17784;16584	-	Poly(U)-binding-splicing factor PUF60 OS=Homo sapiens OX=9606 GN=PUF60 PE=1 SV=1	5.73423e+06	204794
sp|Q9NPG3|UBN1_HUMAN	5.84744	NA	121446	1;1	2	2	0.0168	25292;7765	-	Ubinuclein-1 OS=Homo sapiens OX=9606 GN=UBN1 PE=1 SV=2	144190	2486.03
sp|P02788|TRFL_HUMAN	6.56254	NA	78131.9	1;1	2	2	0.031	32454;17437	-	Lactotransferrin OS=Homo sapiens OX=9606 GN=LTF PE=1 SV=6	2.06058e+07	429287
sp|P28290|ITPI2_HUMAN	7.99966	NA	138300	1;1	2	2	0.0175	28266;10559	-	Protein ITPRID2 OS=Homo sapiens OX=9606 GN=ITPRID2 PE=1 SV=3	1.2676e+06	17364.3
sp|P01008|ANT3_HUMAN	6.30133	NA	52568.9	1;1	2	2	0.0388	9685;27387	-	Antithrombin-III OS=Homo sapiens OX=9606 GN=SERPINC1 PE=1 SV=1	6.21239e+06	207080
sp|Q9UM00|TMCO1_HUMAN	7.44429	NA	27061.4	1;1	2	2	0.0962	8470;39983	-	Calcium load-activated calcium channel OS=Homo sapiens OX=9606 GN=TMCO1 PE=1 SV=2	4.79388e+06	479388
sp|Q15008|PSMD6_HUMAN	9.04469	NA	45502.3	1;1	2	3	0.0617	18054;37010;37011	-	26S proteasome non-ATPase regulatory subunit 6 OS=Homo sapiens OX=9606 GN=PSMD6 PE=1 SV=1	3.48368e+06	120127
sp|Q9HAV4|XPO5_HUMAN	9.00107	NA	136222	1;1	2	2	0.0307	53316;47374	-	Exportin-5 OS=Homo sapiens OX=9606 GN=XPO5 PE=1 SV=1	1.4142e+06	21757
sp|O14654|IRS4_HUMAN	7.05386	NA	133685	1;1	2	2	0.0175	31864;12253	-	Insulin receptor substrate 4 OS=Homo sapiens OX=9606 GN=IRS4 PE=1 SV=1	2.06195e+06	34948.3
sp|O96028|NSD2_HUMAN	8.53872	NA	152160	1;1	2	3	0.0198	33845;36732;36733	-	Histone-lysine N-methyltransferase NSD2 OS=Homo sapiens OX=9606 GN=NSD2 PE=1 SV=1	1.33203e+07	177604
sp|O94842|TOX4_HUMAN	7.42425	NA	66153.1	1;1	2	2	0.0435	45732;20179	-	TOX high mobility group box family member 4 OS=Homo sapiens OX=9606 GN=TOX4 PE=1 SV=1	7.77419e+06	457305
sp|O00116|ADAS_HUMAN	10.6215	NA	72865.7	1;1	2	4	0.0593	37573;37572;57165;57167	-	Alkyldihydroxyacetonephosphate synthase, peroxisomal OS=Homo sapiens OX=9606 GN=AGPS PE=1 SV=1	2.79038e+06	71548.2
sp|Q9UN37|VPS4A_HUMAN	7.25967	NA	48867	1;1	2	3	0.0732	19906;50188;50189	-	Vacuolar protein sorting-associated protein 4A OS=Homo sapiens OX=9606 GN=VPS4A PE=1 SV=1	2.32123e+06	82900.9
